# Supplementary material for: Taxonomy of reproductive Nereididae (Annelida) in multispecies swarms at Ambon Island, Indonesia
Source: Zookeys. 2015 Sep 8;(520):1–25. doi: 10.3897/zookeys.520.9581 (PMC4591719; doi:10.3897/zookeys.520.9581)
Supplement: XML Treatment for Ceratonereis singularis australis [file zookeys.520.9581-treatment1.xml]

<!DOCTYPE tp:taxon-treatment
  PUBLIC "-//TaxonX//DTD Taxonomic Treatment Publishing DTD v0 20100105//EN" "tax-treatment-NSO.dtd">
<tp:taxon-treatment xmlns:tp="http://www.plazi.org/taxpub"><tp:treatment-meta><kwd-group><label>Taxon classification</label><kwd><named-content content-type="kingdom">Animalia</named-content></kwd><kwd><named-content content-type="order">Phyllodocida</named-content></kwd><kwd><named-content content-type="family">Nereididae</named-content></kwd></kwd-group><mixed-citation publication-type="journal"><person-group><name><surname>Pamungkas</surname><given-names>Joko</given-names></name><name><surname>Glasby</surname><given-names>Christopher J.</given-names></name></person-group><article-title>Taxonomy of reproductive <tp:taxon-name><tp:taxon-name-part taxon-name-part-type="family">Nereididae</tp:taxon-name-part></tp:taxon-name> (<tp:taxon-name><tp:taxon-name-part taxon-name-part-type="phylum">Annelida</tp:taxon-name-part></tp:taxon-name>) in multispecies swarms at Ambon Island, Indonesia</article-title><source>Zookeys</source><day>8</day><month>9</month><year>2015</year><volume>2015</volume><issue>520</issue><fpage>1</fpage><lpage>25</lpage><pub-id pub-id-type="doi">10.3897/zookeys.520.9581</pub-id></mixed-citation></tp:treatment-meta><tp:nomenclature><tp:taxon-name>
                                <tp:taxon-name-part taxon-name-part-type="genus">Ceratonereis</tp:taxon-name-part>
                                <tp:taxon-name-part taxon-name-part-type="species">singularis</tp:taxon-name-part>
                                <tp:taxon-name-part taxon-name-part-type="subspecies">australis</tp:taxon-name-part>
                            </tp:taxon-name><tp:taxon-authority>Hartmann-Schröder, 1985</tp:taxon-authority><xref ref-type="fig" rid="F3">Fig. 3A, B</xref><tp:nomenclature-citation-list><tp:nomenclature-citation><tp:taxon-name><tp:taxon-name-part taxon-name-part-type="genus">Ceratonereis</tp:taxon-name-part> (<tp:taxon-name-part taxon-name-part-type="subgenus">Ceratonereis</tp:taxon-name-part>) <tp:taxon-name-part taxon-name-part-type="species">singularis</tp:taxon-name-part> <tp:taxon-name-part taxon-name-part-type="subspecies">australis</tp:taxon-name-part></tp:taxon-name><comment> Hartmann-Schröder, 1985: 46–47, figs 48–58.</comment></tp:nomenclature-citation><tp:nomenclature-citation><tp:taxon-name><tp:taxon-name-part taxon-name-part-type="genus">Ceratonereis</tp:taxon-name-part> (<tp:taxon-name-part taxon-name-part-type="subgenus">Ceratonereis</tp:taxon-name-part>) <tp:taxon-name-part taxon-name-part-type="uncertainty-rank">cf.</tp:taxon-name-part> <tp:taxon-name-part taxon-name-part-type="species">singularis</tp:taxon-name-part> <tp:taxon-name-part taxon-name-part-type="subspecies">australis</tp:taxon-name-part></tp:taxon-name><comment>.– <xref ref-type="bibr" rid="B24">Martens et al. 1995</xref>: 12, figs 3–12.</comment></tp:nomenclature-citation><tp:nomenclature-citation><tp:taxon-name><tp:taxon-name-part taxon-name-part-type="genus">Nereis</tp:taxon-name-part> (<tp:taxon-name-part taxon-name-part-type="subgenus">Ceratonereis</tp:taxon-name-part>) <tp:taxon-name-part taxon-name-part-type="species">tentaculata</tp:taxon-name-part></tp:taxon-name><comment>. – <xref ref-type="bibr" rid="B17">Horst 1924</xref>: 36–38, Pl. 35, figs 4–7. Non Kinberg.</comment></tp:nomenclature-citation></tp:nomenclature-citation-list></tp:nomenclature><tp:treatment-sec sec-type="Type locality"><title>Type locality.</title><p>Exmouth, Western Australia, Australia.</p></tp:treatment-sec><tp:treatment-sec sec-type="material"><title>Material examined.</title><p>1 female (<abbrev xmlns:xlink="http://www.w3.org/1999/xlink" content-type="institution" xlink:title="Northern Territory, formerly Northern Territory Museum" xlink:type="simple">NTM</abbrev> W25886), 1 male (<abbrev xmlns:xlink="http://www.w3.org/1999/xlink" content-type="institution" xlink:title="Northern Territory, formerly Northern Territory Museum" xlink:type="simple">NTM</abbrev> W25890), 2 females (<abbrev xmlns:xlink="http://www.w3.org/1999/xlink" content-type="institution" xlink:title="Museum Zoologicum Bogoriense" xlink:type="simple">MZB</abbrev>.Pol.00175), 2 females (<abbrev xmlns:xlink="http://www.w3.org/1999/xlink" content-type="institution" xlink:title="Reference Collection LIPI Ambon" xlink:type="simple">RCLA</abbrev>.Ann.048), all from Suli, Ambon Island, <named-content xmlns:xlink="http://www.w3.org/1999/xlink" content-type="dwc:verbatimCoordinates" xlink:type="simple">3°37'38.2"S, 128°18'25.0"E</named-content>, coll. R. Alik, 19 March 2014; 8 ex. including 5 females (<abbrev xmlns:xlink="http://www.w3.org/1999/xlink" content-type="institution" xlink:title="Northern Territory, formerly Northern Territory Museum" xlink:type="simple">NTM</abbrev> W23808), Banda, Maluku Province, Indonesia, coll. V.D. Velde, May 1921 (donated to <abbrev xmlns:xlink="http://www.w3.org/1999/xlink" content-type="institution" xlink:title="Northern Territory, formerly Northern Territory Museum" xlink:type="simple">NTM</abbrev>, formerly <abbrev xmlns:xlink="http://www.w3.org/1999/xlink" content-type="institution" xlink:title="Zoological Museum Amsterdam" xlink:type="simple">ZMA</abbrev> VPol 0962).</p></tp:treatment-sec><tp:treatment-sec sec-type="material"><title>Comparative material.</title><p>1 ex.(<abbrev xmlns:xlink="http://www.w3.org/1999/xlink" content-type="institution" xlink:title="Northern Territory, formerly Northern Territory Museum" xlink:type="simple">NTM</abbrev> W22557), 1 ex.(<abbrev xmlns:xlink="http://www.w3.org/1999/xlink" content-type="institution" xlink:title="Northern Territory, formerly Northern Territory Museum" xlink:type="simple">NTM</abbrev> W23939), 1 ex.(<abbrev xmlns:xlink="http://www.w3.org/1999/xlink" content-type="institution" xlink:title="Northern Territory, formerly Northern Territory Museum" xlink:type="simple">NTM</abbrev> W23950), 1 ex.(<abbrev xmlns:xlink="http://www.w3.org/1999/xlink" content-type="institution" xlink:title="Northern Territory, formerly Northern Territory Museum" xlink:type="simple">NTM</abbrev> W23983), Lizard Island, northern Great Barrier Reef, Australia, coll. CREEFS surveys 2008–2010.</p></tp:treatment-sec><tp:treatment-sec sec-type="Size range"><title>Size range.</title><p>Female: length (11–15 mm), maximum width (2.9–3.0 mm). Male: length (25 mm), maximum width (3.1 mm).</p></tp:treatment-sec><tp:treatment-sec sec-type="Diagnosis"><title>Diagnosis.</title><p><italic><tp:taxon-name><tp:taxon-name-part taxon-name-part-type="genus">Ceratonereis</tp:taxon-name-part></tp:taxon-name></italic> species with females having dark brown bands on chaetiger 2 and 3 dorsally, and sometimes weaker brown bands on chaetigers 5–14; pigment apparently absent in males (1 specimen examined) (Figs <xref ref-type="fig" rid="F3">3A, B</xref>). Eyes black in Ambon specimens but purple (perhaps faded?) in Banda specimens. Paragnaths conical, arranged as follows: Areas I: 0; II: 11–16; III: 7–11; IV: 15–18; absent areas V-VIII. Apart from pigmentation, male and female epitokes identical, i.e., males lacking scalloped dorsal cirri. Pre-natatory region comprising 16–17 chaetigers; dorsal cirri of anterior chaetigers unmodified; ventral cirri of anterior chaetigers unmodified; natatory region confined to mid-body, with posterior body unmodified; pygidium not observed. Fertilised eggs adhered to body surface in some specimens, green coloured.</p><fig id="F3" position="float" orientation="portrait"><label>Figure 3.</label><caption><p>Nereidid epitokes, preserved specimens, dorsal view. <bold>A</bold> <italic><tp:taxon-name><tp:taxon-name-part taxon-name-part-type="genus">Ceratonereis</tp:taxon-name-part> <tp:taxon-name-part taxon-name-part-type="species">singularis</tp:taxon-name-part> <tp:taxon-name-part taxon-name-part-type="subspecies">australis</tp:taxon-name-part></tp:taxon-name></italic>, male <bold>B</bold> <italic><tp:taxon-name><tp:taxon-name-part taxon-name-part-type="genus">Ceratonereis</tp:taxon-name-part> <tp:taxon-name-part taxon-name-part-type="species">singularis</tp:taxon-name-part> <tp:taxon-name-part taxon-name-part-type="subspecies">australis</tp:taxon-name-part></tp:taxon-name></italic>, female (unmodified tail section missing) <bold>C</bold> <italic><tp:taxon-name><tp:taxon-name-part taxon-name-part-type="genus">Composetia</tp:taxon-name-part> <tp:taxon-name-part taxon-name-part-type="species">marmorata</tp:taxon-name-part></tp:taxon-name></italic>, male <bold>D</bold> <italic><tp:taxon-name><tp:taxon-name-part taxon-name-part-type="genus">Composetia</tp:taxon-name-part> <tp:taxon-name-part taxon-name-part-type="species">marmorata</tp:taxon-name-part></tp:taxon-name></italic>, female. Scales bars: 1 mm.</p></caption><graphic xmlns:xlink="http://www.w3.org/1999/xlink" xlink:href="zookeys-520-001-g003.jpg" position="float" orientation="portrait" xlink:type="simple" id="oo_56088.jpg"/></fig></tp:treatment-sec><tp:treatment-sec sec-type="Remarks"><title>Remarks.</title><p>The specimens examined agree well with <xref ref-type="bibr" rid="B13">Hartmann-Schröder’s (1985)</xref> type description especially the characteristic pigmentation pattern that we observed in female specimens, and paragnath count and form of the unmodified parapodia. It is the same as the material identified by <xref ref-type="bibr" rid="B17">Horst (1924)</xref> as <tp:taxon-name><tp:taxon-name-part taxon-name-part-type="genus">Nereis</tp:taxon-name-part> (<tp:taxon-name-part taxon-name-part-type="subgenus">Ceratonereis</tp:taxon-name-part>) <tp:taxon-name-part taxon-name-part-type="species">tentaculata</tp:taxon-name-part></tp:taxon-name> from eastern Indonesia and as <tp:taxon-name><tp:taxon-name-part taxon-name-part-type="genus">Ceratonereis</tp:taxon-name-part> (<tp:taxon-name-part taxon-name-part-type="subgenus">Ceratonereis</tp:taxon-name-part>) <tp:taxon-name-part taxon-name-part-type="uncertainty-rank">cf.</tp:taxon-name-part> <tp:taxon-name-part taxon-name-part-type="species">singularis</tp:taxon-name-part> <tp:taxon-name-part taxon-name-part-type="subspecies">australis</tp:taxon-name-part></tp:taxon-name> from Ambon Island by <xref ref-type="bibr" rid="B24">Martens et al. (1995)</xref>. Specimens of <italic><tp:taxon-name><tp:taxon-name-part taxon-name-part-type="genus">Ceratonereis</tp:taxon-name-part> <tp:taxon-name-part taxon-name-part-type="species">australis</tp:taxon-name-part></tp:taxon-name></italic> from Lizard Island, northern Great Barrier Reef described by <xref ref-type="bibr" rid="B9">Glasby (2015)</xref> are also likely to be conspecific.</p><p><tp:taxon-name><tp:taxon-name-part taxon-name-part-type="genus">Ceratonereis</tp:taxon-name-part> (<tp:taxon-name-part taxon-name-part-type="subgenus">Ceratonereis</tp:taxon-name-part>) <tp:taxon-name-part taxon-name-part-type="uncertainty-rank">cf.</tp:taxon-name-part> <tp:taxon-name-part taxon-name-part-type="species">perkinsi</tp:taxon-name-part></tp:taxon-name> by <xref ref-type="bibr" rid="B24">Martens et al. (1995)</xref> appear to correspond to specimens observed by CJG from northern Australia, near the type locality (Broome, Western Australia) in terms of parapodial form and pigmentation pattern. Specimens reported by these authors as <tp:taxon-name><tp:taxon-name-part taxon-name-part-type="genus">Ceratonereis</tp:taxon-name-part> (<tp:taxon-name-part taxon-name-part-type="subgenus">Ceratonereis</tp:taxon-name-part>)</tp:taxon-name> sp., do indeed belong to the <italic><tp:taxon-name><tp:taxon-name-part taxon-name-part-type="genus">Ceratonereis</tp:taxon-name-part></tp:taxon-name></italic> sensu stricto as described by <xref ref-type="bibr" rid="B13">Hartmann-Schröder (1985)</xref>, as indicated by the illustrated deeply cleft prostomium (fig. 13); however, the suggestion that they are similar to <italic><tp:taxon-name><tp:taxon-name-part taxon-name-part-type="genus">Ceratonereis</tp:taxon-name-part> <tp:taxon-name-part taxon-name-part-type="species">japonica</tp:taxon-name-part></tp:taxon-name></italic> is incorrect because the latter species has a very different type and arrangement of paragnaths, more in line with a species of <italic><tp:taxon-name><tp:taxon-name-part taxon-name-part-type="genus">Solomononereis</tp:taxon-name-part></tp:taxon-name></italic> (see <xref ref-type="bibr" rid="B9">Glasby 2015</xref>).</p></tp:treatment-sec><tp:treatment-sec sec-type="Distribution"><title>Distribution.</title><p>Eastern Indonesia and Australia (widespread).</p></tp:treatment-sec><ref-list><ref id="B24"><mixed-citation xmlns:xlink="http://www.w3.org/1999/xlink" xlink:type="simple"><person-group><name name-style="western"><surname>Martens</surname><given-names>JM</given-names></name><name name-style="western"><surname>Heuer</surname><given-names>U</given-names></name><name name-style="western"><surname>Hartmann-Schrӧder</surname><given-names>G</given-names></name></person-group> (<year>1995</year>) <article-title>Mas-senschwӓrmen des Südsee-Palolowurms (<italic><tp:taxon-name><tp:taxon-name-part taxon-name-part-type="genus">Palola</tp:taxon-name-part> <tp:taxon-name-part taxon-name-part-type="species">viridis</tp:taxon-name-part></tp:taxon-name></italic> Gray) und weiterer Polychaeten wie <italic><tp:taxon-name><tp:taxon-name-part taxon-name-part-type="genus">Lysidice</tp:taxon-name-part> <tp:taxon-name-part taxon-name-part-type="species">oele</tp:taxon-name-part></tp:taxon-name></italic> Horst and <italic><tp:taxon-name><tp:taxon-name-part taxon-name-part-type="genus">Lumbrineris</tp:taxon-name-part> <tp:taxon-name-part taxon-name-part-type="species">natans</tp:taxon-name-part></tp:taxon-name></italic> n. sp. auf Ambon (Molukken; Indonesien).</article-title> <source>Mitteilungen aus dem Zoologischen Institut und Zoologische Museum der Universität Hamburg</source> <volume>92</volume>: <fpage>7</fpage>–<lpage>34</lpage>. </mixed-citation></ref><ref id="B17"><mixed-citation xmlns:xlink="http://www.w3.org/1999/xlink" xlink:type="simple"><person-group><name name-style="western"><surname>Horst</surname><given-names>R</given-names></name></person-group> (<year>1924</year>) <article-title><tp:taxon-name><tp:taxon-name-part taxon-name-part-type="class">Polychaeta</tp:taxon-name-part></tp:taxon-name> errantia of the Siboga-Expedition. Part III. <tp:taxon-name><tp:taxon-name-part taxon-name-part-type="family">Nereidae</tp:taxon-name-part></tp:taxon-name> and <tp:taxon-name><tp:taxon-name-part taxon-name-part-type="family">Hesionidae</tp:taxon-name-part></tp:taxon-name>.</article-title> <source>Siboga-Expedition</source>, <publisher-loc>Leyden</publisher-loc> <volume>99</volume>(<issue>Monograph 24</issue>): <fpage>145</fpage>–<lpage>198</lpage>. </mixed-citation></ref><ref id="B13"><mixed-citation xmlns:xlink="http://www.w3.org/1999/xlink" xlink:type="simple"><person-group><name name-style="western"><surname>Hartmann-Schröder</surname><given-names>G</given-names></name></person-group> (<year>1985</year>) <article-title>Revision der Gattung <italic><tp:taxon-name><tp:taxon-name-part taxon-name-part-type="genus">Ceratonereis</tp:taxon-name-part></tp:taxon-name></italic> Kinberg (<tp:taxon-name><tp:taxon-name-part taxon-name-part-type="family">Nereididae</tp:taxon-name-part></tp:taxon-name>, <tp:taxon-name><tp:taxon-name-part taxon-name-part-type="class">Polychaeta</tp:taxon-name-part></tp:taxon-name>) (mitbesonderer Berucksichtigung der Arten mit eingeschnittenem Prostomium).</article-title> <source>Mitteilungen aus dem Zoologischen Institut und Zoologische Museum der Universität Hamburg</source> <volume>82</volume>: <fpage>37</fpage>–<lpage>59</lpage>. </mixed-citation></ref><ref id="B9"><mixed-citation xmlns:xlink="http://www.w3.org/1999/xlink" xlink:type="simple"><person-group><name name-style="western"><surname>Glasby</surname><given-names>CJ</given-names></name></person-group> (<year>2015</year>) <article-title><tp:taxon-name><tp:taxon-name-part taxon-name-part-type="family">Nereididae</tp:taxon-name-part></tp:taxon-name> (<tp:taxon-name><tp:taxon-name-part taxon-name-part-type="phylum">Annelida</tp:taxon-name-part></tp:taxon-name>: <tp:taxon-name><tp:taxon-name-part taxon-name-part-type="order">Phyllodocida</tp:taxon-name-part></tp:taxon-name>) from Lizard Island, northern Great Barrier Reef, Australia.</article-title> <source>Zootaxa</source>. <comment>[in press]</comment> </mixed-citation></ref></ref-list></tp:taxon-treatment>
