# Supplementary material for: Taxonomy of reproductive Nereididae (Annelida) in multispecies swarms at Ambon Island, Indonesia
Source: Zookeys. 2015 Sep 8;(520):1–25. doi: 10.3897/zookeys.520.9581 (PMC4591719; doi:10.3897/zookeys.520.9581)
Supplement: XML Treatment for Composetia marmorata [file zookeys.520.9581-treatment2.xml]

<!DOCTYPE tp:taxon-treatment
  PUBLIC "-//TaxonX//DTD Taxonomic Treatment Publishing DTD v0 20100105//EN" "tax-treatment-NSO.dtd">
<tp:taxon-treatment xmlns:tp="http://www.plazi.org/taxpub"><tp:treatment-meta><kwd-group><label>Taxon classification</label><kwd><named-content content-type="kingdom">Animalia</named-content></kwd><kwd><named-content content-type="order">Phyllodocida</named-content></kwd><kwd><named-content content-type="family">Nereididae</named-content></kwd></kwd-group><mixed-citation publication-type="journal"><person-group><name><surname>Pamungkas</surname><given-names>Joko</given-names></name><name><surname>Glasby</surname><given-names>Christopher J.</given-names></name></person-group><article-title>Taxonomy of reproductive <tp:taxon-name><tp:taxon-name-part taxon-name-part-type="family">Nereididae</tp:taxon-name-part></tp:taxon-name> (<tp:taxon-name><tp:taxon-name-part taxon-name-part-type="phylum">Annelida</tp:taxon-name-part></tp:taxon-name>) in multispecies swarms at Ambon Island, Indonesia</article-title><source>Zookeys</source><day>8</day><month>9</month><year>2015</year><volume>2015</volume><issue>520</issue><fpage>1</fpage><lpage>25</lpage><pub-id pub-id-type="doi">10.3897/zookeys.520.9581</pub-id></mixed-citation></tp:treatment-meta><tp:nomenclature><tp:taxon-name>
                                <tp:taxon-name-part taxon-name-part-type="genus">Composetia</tp:taxon-name-part>
                                <tp:taxon-name-part taxon-name-part-type="species">marmorata</tp:taxon-name-part>
                            </tp:taxon-name><tp:taxon-authority>(Horst, 1924)</tp:taxon-authority><tp:taxon-status xmlns:xlink="http://www.w3.org/1999/xlink" xlink:type="simple">comb. n.</tp:taxon-status><xref ref-type="fig" rid="F3">Fig. 3C, D</xref><tp:nomenclature-citation-list><tp:nomenclature-citation><tp:taxon-name><tp:taxon-name-part taxon-name-part-type="genus">Nereis</tp:taxon-name-part> (<tp:taxon-name-part taxon-name-part-type="subgenus">Ceratonereis</tp:taxon-name-part>) <tp:taxon-name-part taxon-name-part-type="species">marmorata</tp:taxon-name-part></tp:taxon-name><comment> Horst, 1924: 177–178, pl. 34, figs 13–16.</comment></tp:nomenclature-citation></tp:nomenclature-citation-list></tp:nomenclature><tp:treatment-sec sec-type="Type locality"><title>Type locality.</title><p>between Gisser and Seram-Laut, Maluku, Indonesia.</p></tp:treatment-sec><tp:treatment-sec sec-type="material"><title>Material examined.</title><p>3 males (<abbrev xmlns:xlink="http://www.w3.org/1999/xlink" content-type="institution" xlink:title="Reference Collection LIPI Ambon" xlink:type="simple">RCLA</abbrev>.Ann.042), 1 female (<abbrev xmlns:xlink="http://www.w3.org/1999/xlink" content-type="institution" xlink:title="Reference Collection LIPI Ambon" xlink:type="simple">RCLA</abbrev>.Ann.043), Suli, Ambon Island, Indonesia, <named-content xmlns:xlink="http://www.w3.org/1999/xlink" content-type="dwc:verbatimCoordinates" xlink:type="simple">3°37'38.2"S, 128°18'25.0"E</named-content>, coll. R. Alik, 18 March 2014; 3 males (<abbrev xmlns:xlink="http://www.w3.org/1999/xlink" content-type="institution" xlink:title="Reference Collection LIPI Ambon" xlink:type="simple">RCLA</abbrev>.Ann.044), 2 females (<abbrev xmlns:xlink="http://www.w3.org/1999/xlink" content-type="institution" xlink:title="Reference Collection LIPI Ambon" xlink:type="simple">RCLA</abbrev>.Ann.045), Suli, Ambon, Indonesia, <named-content xmlns:xlink="http://www.w3.org/1999/xlink" content-type="dwc:verbatimCoordinates" xlink:type="simple">3°37'38.2"S, 128°18'25.0"E</named-content>, coll. R. Alik, 19 March 2014; 1 male (<abbrev xmlns:xlink="http://www.w3.org/1999/xlink" content-type="institution" xlink:title="Reference Collection LIPI Ambon" xlink:type="simple">RCLA</abbrev>.Ann.046), Mahia, Ambon Island, Indonesia, <named-content xmlns:xlink="http://www.w3.org/1999/xlink" content-type="dwc:verbatimCoordinates" xlink:type="simple">3°44'42.6"S, 128°11'24.6"E</named-content>, coll. A.S. Leatemia, 19 March 2014; 3 males (<abbrev xmlns:xlink="http://www.w3.org/1999/xlink" content-type="institution" xlink:title="Museum Zoologicum Bogoriense" xlink:type="simple">MZB</abbrev>.Pol.00161), 2 females (<abbrev xmlns:xlink="http://www.w3.org/1999/xlink" content-type="institution" xlink:title="Museum Zoologicum Bogoriense" xlink:type="simple">MZB</abbrev>.Pol.00162), Suli, Ambon Island, Indonesia, <named-content xmlns:xlink="http://www.w3.org/1999/xlink" content-type="dwc:verbatimCoordinates" xlink:type="simple">3°37'38.2"S, 128°18'25.0"E</named-content>, coll. R. Alik, 18 March 2014; 1 male (<abbrev xmlns:xlink="http://www.w3.org/1999/xlink" content-type="institution" xlink:title="Northern Territory, formerly Northern Territory Museum" xlink:type="simple">NTM</abbrev> W25889), 1 female (<abbrev xmlns:xlink="http://www.w3.org/1999/xlink" content-type="institution" xlink:title="Northern Territory, formerly Northern Territory Museum" xlink:type="simple">NTM</abbrev> W25888), Suli, Ambon Island, Indonesia, <named-content xmlns:xlink="http://www.w3.org/1999/xlink" content-type="dwc:verbatimCoordinates" xlink:type="simple">3°37'38.2"S, 128°18'25.0"E</named-content>, coll. R. Alik, 19 March 2014; 1 ex. (<abbrev xmlns:xlink="http://www.w3.org/1999/xlink" content-type="institution" xlink:title="Northern Territory, formerly Northern Territory Museum" xlink:type="simple">NTM</abbrev> W23811), Salawati, Raja Ampat, Indonesia coll. unknown, 18 August 1899 (donated to <abbrev xmlns:xlink="http://www.w3.org/1999/xlink" content-type="institution" xlink:title="Northern Territory, formerly Northern Territory Museum" xlink:type="simple">NTM</abbrev>, formerly <abbrev xmlns:xlink="http://www.w3.org/1999/xlink" content-type="institution" xlink:title="Zoological Museum Amsterdam" xlink:type="simple">ZMA</abbrev> VPol 0980).</p></tp:treatment-sec><tp:treatment-sec sec-type="material"><title>Comparative material.</title><p><tp:taxon-name><tp:taxon-name-part taxon-name-part-type="genus">Nereis</tp:taxon-name-part> (<tp:taxon-name-part taxon-name-part-type="subgenus">Ceratonereis</tp:taxon-name-part>) <tp:taxon-name-part taxon-name-part-type="species">marmorata</tp:taxon-name-part></tp:taxon-name> syntypes: 17 ex. (<abbrev xmlns:xlink="http://www.w3.org/1999/xlink" content-type="institution" xlink:title="Zoological Museum Amsterdam" xlink:type="simple">ZMA</abbrev> Vpol 0869) and 5 ex.(<abbrev xmlns:xlink="http://www.w3.org/1999/xlink" content-type="institution" xlink:title="Rijksmuseum van Natuurlijke Historie" xlink:type="simple">RMNH</abbrev> 1352), Siboga Stn. 172, Gisser anchorage, between this island and Seram- Laut, Maluku, Indonesia, <named-content xmlns:xlink="http://www.w3.org/1999/xlink" content-type="dwc:verbatimCoordinates" xlink:type="simple">3°53'9.2"S, 130°51'56.2"E</named-content>, coll. 26 August 1899. <italic><tp:taxon-name><tp:taxon-name-part taxon-name-part-type="genus">Composetia</tp:taxon-name-part> <tp:taxon-name-part taxon-name-part-type="species">marmorata</tp:taxon-name-part></tp:taxon-name></italic>: 1 ex.(<abbrev xmlns:xlink="http://www.w3.org/1999/xlink" content-type="institution" xlink:title="Northern Territory, formerly Northern Territory Museum" xlink:type="simple">NTM</abbrev> W22530), 1 ex.(<abbrev xmlns:xlink="http://www.w3.org/1999/xlink" content-type="institution" xlink:title="Northern Territory, formerly Northern Territory Museum" xlink:type="simple">NTM</abbrev> W22615), 1 ex.(<abbrev xmlns:xlink="http://www.w3.org/1999/xlink" content-type="institution" xlink:title="Northern Territory, formerly Northern Territory Museum" xlink:type="simple">NTM</abbrev> W22797), Lizard Island, northern Great Barrier Reef, Australia, coll. CREEFS surveys 2008–2010.</p></tp:treatment-sec><tp:treatment-sec sec-type="Size range"><title>Size range.</title><p>Male: length (20–40 mm), maximum width (3.0–5.0 mm). Female: length (17–31 mm), maximum width (2.5–4.9 mm).</p></tp:treatment-sec><tp:treatment-sec sec-type="Diagnosis"><title>Diagnosis.</title><p><italic><tp:taxon-name><tp:taxon-name-part taxon-name-part-type="genus">Composetia</tp:taxon-name-part></tp:taxon-name></italic> species having distinctive marmorated stripes on the prostomium and anterior body (Fig. <xref ref-type="fig" rid="F3">3D</xref>). Paragnaths conical, arranged as follows: Areas I: 1–2; II: 7–14; III: 9–13; IV: 14–16; absent areas V-VIII. Male and female epitokes similar (Fig. <xref ref-type="fig" rid="F3">3C, D</xref>), except male has pygidial rosette (lacking in female) and natatory <!--PageBreak-->region dorsal cirri are sub-distally swollen (not scalloped) but unmodified in female; pre-natatory region comprising 17–18 chaetigers; basally swollen dorsal cirri on chaetigers 1 to 6 or 7; basally swollen ventral cirri on chaetigers 1 to 5; natatory region extends to pygidium. Female with eggs unpigmented.</p></tp:treatment-sec><tp:treatment-sec sec-type="Remarks"><title>Remarks.</title><p>The distinctive marmorated (=veined) stripes on this species of <italic><tp:taxon-name><tp:taxon-name-part taxon-name-part-type="genus">Composetia</tp:taxon-name-part></tp:taxon-name></italic> facilitate identification. The markings are as described by <xref ref-type="bibr" rid="B17">Horst (1924</xref>: 177) for <tp:taxon-name><tp:taxon-name-part taxon-name-part-type="genus">Nereis</tp:taxon-name-part> (<tp:taxon-name-part taxon-name-part-type="subgenus">Ceratonereis</tp:taxon-name-part>) <tp:taxon-name-part taxon-name-part-type="species">marmorata</tp:taxon-name-part></tp:taxon-name>, and paragnath counts match well, although Horst reports considerable variation. Examination of paragnath numbers on the syntype material confirmed the identification. <xref ref-type="bibr" rid="B13">Hartmann-Schröder’s (1985)</xref> tentative allocation of the species to <italic><tp:taxon-name><tp:taxon-name-part taxon-name-part-type="genus">Composetia</tp:taxon-name-part></tp:taxon-name></italic> is confirmed, and formalized here. Specimens from Lizard Island, northern Great Barrier Reef described by <xref ref-type="bibr" rid="B9">Glasby (2015)</xref> are likely to be conspecific.</p></tp:treatment-sec><tp:treatment-sec sec-type="Distribution"><title>Distribution.</title><p>Indonesia. Lizard Island, Australia.</p></tp:treatment-sec><tp:treatment-sec><!--Section generated to contain objects referenced in tp:taxon-treatment.--><fig id="F3" position="float" orientation="portrait"><label>Figure 3.</label><caption><p>Nereidid epitokes, preserved specimens, dorsal view. <bold>A</bold> <italic><tp:taxon-name><tp:taxon-name-part taxon-name-part-type="genus">Ceratonereis</tp:taxon-name-part> <tp:taxon-name-part taxon-name-part-type="species">singularis</tp:taxon-name-part> <tp:taxon-name-part taxon-name-part-type="subspecies">australis</tp:taxon-name-part></tp:taxon-name></italic>, male <bold>B</bold> <italic><tp:taxon-name><tp:taxon-name-part taxon-name-part-type="genus">Ceratonereis</tp:taxon-name-part> <tp:taxon-name-part taxon-name-part-type="species">singularis</tp:taxon-name-part> <tp:taxon-name-part taxon-name-part-type="subspecies">australis</tp:taxon-name-part></tp:taxon-name></italic>, female (unmodified tail section missing) <bold>C</bold> <italic><tp:taxon-name><tp:taxon-name-part taxon-name-part-type="genus">Composetia</tp:taxon-name-part> <tp:taxon-name-part taxon-name-part-type="species">marmorata</tp:taxon-name-part></tp:taxon-name></italic>, male <bold>D</bold> <italic><tp:taxon-name><tp:taxon-name-part taxon-name-part-type="genus">Composetia</tp:taxon-name-part> <tp:taxon-name-part taxon-name-part-type="species">marmorata</tp:taxon-name-part></tp:taxon-name></italic>, female. Scales bars: 1 mm.</p></caption><graphic xmlns:xlink="http://www.w3.org/1999/xlink" xlink:href="zookeys-520-001-g003.jpg" position="float" orientation="portrait" xlink:type="simple" id="oo_56088.jpg"/></fig></tp:treatment-sec><ref-list><ref id="B17"><mixed-citation xmlns:xlink="http://www.w3.org/1999/xlink" xlink:type="simple"><person-group><name name-style="western"><surname>Horst</surname><given-names>R</given-names></name></person-group> (<year>1924</year>) <article-title><tp:taxon-name><tp:taxon-name-part taxon-name-part-type="class">Polychaeta</tp:taxon-name-part></tp:taxon-name> errantia of the Siboga-Expedition. Part III. <tp:taxon-name><tp:taxon-name-part taxon-name-part-type="family">Nereidae</tp:taxon-name-part></tp:taxon-name> and <tp:taxon-name><tp:taxon-name-part taxon-name-part-type="family">Hesionidae</tp:taxon-name-part></tp:taxon-name>.</article-title> <source>Siboga-Expedition</source>, <publisher-loc>Leyden</publisher-loc> <volume>99</volume>(<issue>Monograph 24</issue>): <fpage>145</fpage>–<lpage>198</lpage>. </mixed-citation></ref><ref id="B13"><mixed-citation xmlns:xlink="http://www.w3.org/1999/xlink" xlink:type="simple"><person-group><name name-style="western"><surname>Hartmann-Schröder</surname><given-names>G</given-names></name></person-group> (<year>1985</year>) <article-title>Revision der Gattung <italic><tp:taxon-name><tp:taxon-name-part taxon-name-part-type="genus">Ceratonereis</tp:taxon-name-part></tp:taxon-name></italic> Kinberg (<tp:taxon-name><tp:taxon-name-part taxon-name-part-type="family">Nereididae</tp:taxon-name-part></tp:taxon-name>, <tp:taxon-name><tp:taxon-name-part taxon-name-part-type="class">Polychaeta</tp:taxon-name-part></tp:taxon-name>) (mitbesonderer Berucksichtigung der Arten mit eingeschnittenem Prostomium).</article-title> <source>Mitteilungen aus dem Zoologischen Institut und Zoologische Museum der Universität Hamburg</source> <volume>82</volume>: <fpage>37</fpage>–<lpage>59</lpage>. </mixed-citation></ref><ref id="B9"><mixed-citation xmlns:xlink="http://www.w3.org/1999/xlink" xlink:type="simple"><person-group><name name-style="western"><surname>Glasby</surname><given-names>CJ</given-names></name></person-group> (<year>2015</year>) <article-title><tp:taxon-name><tp:taxon-name-part taxon-name-part-type="family">Nereididae</tp:taxon-name-part></tp:taxon-name> (<tp:taxon-name><tp:taxon-name-part taxon-name-part-type="phylum">Annelida</tp:taxon-name-part></tp:taxon-name>: <tp:taxon-name><tp:taxon-name-part taxon-name-part-type="order">Phyllodocida</tp:taxon-name-part></tp:taxon-name>) from Lizard Island, northern Great Barrier Reef, Australia.</article-title> <source>Zootaxa</source>. <comment>[in press]</comment> </mixed-citation></ref></ref-list></tp:taxon-treatment>
