# Supplementary material for: Taxonomy of reproductive Nereididae (Annelida) in multispecies swarms at Ambon Island, Indonesia
Source: Zookeys. 2015 Sep 8;(520):1–25. doi: 10.3897/zookeys.520.9581 (PMC4591719; doi:10.3897/zookeys.520.9581)
Supplement: XML Treatment for Neanthes unifasciata [file zookeys.520.9581-treatment3.xml]

<!DOCTYPE tp:taxon-treatment
  PUBLIC "-//TaxonX//DTD Taxonomic Treatment Publishing DTD v0 20100105//EN" "tax-treatment-NSO.dtd">
<tp:taxon-treatment xmlns:tp="http://www.plazi.org/taxpub"><tp:treatment-meta><kwd-group><label>Taxon classification</label><kwd><named-content content-type="kingdom">Animalia</named-content></kwd><kwd><named-content content-type="order">Phyllodocida</named-content></kwd><kwd><named-content content-type="family">Nereididae</named-content></kwd></kwd-group><mixed-citation publication-type="journal"><person-group><name><surname>Pamungkas</surname><given-names>Joko</given-names></name><name><surname>Glasby</surname><given-names>Christopher J.</given-names></name></person-group><article-title>Taxonomy of reproductive <tp:taxon-name><tp:taxon-name-part taxon-name-part-type="family">Nereididae</tp:taxon-name-part></tp:taxon-name> (<tp:taxon-name><tp:taxon-name-part taxon-name-part-type="phylum">Annelida</tp:taxon-name-part></tp:taxon-name>) in multispecies swarms at Ambon Island, Indonesia</article-title><source>Zookeys</source><day>8</day><month>9</month><year>2015</year><volume>2015</volume><issue>520</issue><fpage>1</fpage><lpage>25</lpage><pub-id pub-id-type="doi">10.3897/zookeys.520.9581</pub-id></mixed-citation></tp:treatment-meta><tp:nomenclature><tp:taxon-name>
                                <tp:taxon-name-part taxon-name-part-type="genus">Neanthes</tp:taxon-name-part>
                                <tp:taxon-name-part taxon-name-part-type="species">unifasciata</tp:taxon-name-part>
                            </tp:taxon-name><tp:taxon-authority>(Willey, 1905)</tp:taxon-authority><xref ref-type="fig" rid="F4">Fig. 4A, B</xref><!--PageBreak--><!--PageBreak--><tp:nomenclature-citation-list><tp:nomenclature-citation><tp:taxon-name><tp:taxon-name-part taxon-name-part-type="genus">Nereis</tp:taxon-name-part> <tp:taxon-name-part taxon-name-part-type="species">unifasciata</tp:taxon-name-part></tp:taxon-name><comment> Willey, 1905: 271–272, pl. 4, figs 85–88.</comment></tp:nomenclature-citation></tp:nomenclature-citation-list></tp:nomenclature><tp:treatment-sec sec-type="Type locality"><title>Type locality.</title><p>Cheval Paar, Sri Lanka</p></tp:treatment-sec><tp:treatment-sec sec-type="material"><title>Material examined.</title><p>4 males (<abbrev xmlns:xlink="http://www.w3.org/1999/xlink" content-type="institution" xlink:title="Reference Collection LIPI Ambon" xlink:type="simple">RCLA</abbrev>.Ann.020), 6 females (<abbrev xmlns:xlink="http://www.w3.org/1999/xlink" content-type="institution" xlink:title="Reference Collection LIPI Ambon" xlink:type="simple">RCLA</abbrev>.Ann.021), Alang, Ambon Island, Indonesia, <named-content xmlns:xlink="http://www.w3.org/1999/xlink" content-type="dwc:verbatimCoordinates" xlink:type="simple">3°46'18.2"S, 128°00'24.6"E</named-content>, coll. J. Pamungkas, 19 March 2014; 10 males (<abbrev xmlns:xlink="http://www.w3.org/1999/xlink" content-type="institution" xlink:title="Reference Collection LIPI Ambon" xlink:type="simple">RCLA</abbrev>.Ann.022), 11 females (<abbrev xmlns:xlink="http://www.w3.org/1999/xlink" content-type="institution" xlink:title="Reference Collection LIPI Ambon" xlink:type="simple">RCLA</abbrev>.Ann.023), Lilibooi, Ambon Island, Indonesia, <named-content xmlns:xlink="http://www.w3.org/1999/xlink" content-type="dwc:verbatimCoordinates" xlink:type="simple">3°45'08.8"S, 128°01'24.6"E</named-content>, coll. J. Pamungkas, 19 March 2014; 111 males (<abbrev xmlns:xlink="http://www.w3.org/1999/xlink" content-type="institution" xlink:title="Reference Collection LIPI Ambon" xlink:type="simple">RCLA</abbrev>.Ann.024), 57 females (<abbrev xmlns:xlink="http://www.w3.org/1999/xlink" content-type="institution" xlink:title="Reference Collection LIPI Ambon" xlink:type="simple">RCLA</abbrev>.Ann.025), Suli, Ambon Island, Indonesia, <named-content xmlns:xlink="http://www.w3.org/1999/xlink" content-type="dwc:verbatimCoordinates" xlink:type="simple">3°37'38.2"S, 128°18'25.0"E</named-content>, coll. R. Alik, 18 March 2014; 2 females (<abbrev xmlns:xlink="http://www.w3.org/1999/xlink" content-type="institution" xlink:title="Reference Collection LIPI Ambon" xlink:type="simple">RCLA</abbrev>.Ann.026), Suli, Ambon Island, Indonesia, <named-content xmlns:xlink="http://www.w3.org/1999/xlink" content-type="dwc:verbatimCoordinates" xlink:type="simple">3°37'38.2"S, 128°18'25.0"E</named-content>, coll. R. Alik, 19 March 2014; 38 males (<abbrev xmlns:xlink="http://www.w3.org/1999/xlink" content-type="institution" xlink:title="Reference Collection LIPI Ambon" xlink:type="simple">RCLA</abbrev>.Ann.027), 41 females (<abbrev xmlns:xlink="http://www.w3.org/1999/xlink" content-type="institution" xlink:title="Reference Collection LIPI Ambon" xlink:type="simple">RCLA</abbrev>.Ann.028), Mahia, Ambon Island, Indonesia, <named-content xmlns:xlink="http://www.w3.org/1999/xlink" content-type="dwc:verbatimCoordinates" xlink:type="simple">3°44'42.6"S, 128°11'24.6"E</named-content>, coll. A.S. Leatemia, 18 March 2014; 6 males (<abbrev xmlns:xlink="http://www.w3.org/1999/xlink" content-type="institution" xlink:title="Reference Collection LIPI Ambon" xlink:type="simple">RCLA</abbrev>.Ann.029), 5 females (<abbrev xmlns:xlink="http://www.w3.org/1999/xlink" content-type="institution" xlink:title="Reference Collection LIPI Ambon" xlink:type="simple">RCLA</abbrev>.Ann.030), Mahia, Ambon Island, Indonesia, <named-content xmlns:xlink="http://www.w3.org/1999/xlink" content-type="dwc:verbatimCoordinates" xlink:type="simple">3°44'42.6"S, 128°11'24.6"E</named-content>, coll. A.S. Leatemia, 19 March 2014; 3 males (<abbrev xmlns:xlink="http://www.w3.org/1999/xlink" content-type="institution" xlink:title="Museum Zoologicum Bogoriense" xlink:type="simple">MZB</abbrev>.Pol.00169), Mahia, Ambon Island, Indonesia, <named-content xmlns:xlink="http://www.w3.org/1999/xlink" content-type="dwc:verbatimCoordinates" xlink:type="simple">3°44'42.6"S, 128°11'24.6"E</named-content>, coll. A.S. Leatemia, 18 March 2014; 1 male (<abbrev xmlns:xlink="http://www.w3.org/1999/xlink" content-type="institution" xlink:title="Museum Zoologicum Bogoriense" xlink:type="simple">MZB</abbrev>.Pol.00170), Suli, Ambon Island, Indonesia, <named-content xmlns:xlink="http://www.w3.org/1999/xlink" content-type="dwc:verbatimCoordinates" xlink:type="simple">3°37'38.2"S, 128°18'25.0"E</named-content>, coll. R. Alik, 19 March 2014; 4 males (<abbrev xmlns:xlink="http://www.w3.org/1999/xlink" content-type="institution" xlink:title="Northern Territory, formerly Northern Territory Museum" xlink:type="simple">NTM</abbrev> W23791), 5 females (<abbrev xmlns:xlink="http://www.w3.org/1999/xlink" content-type="institution" xlink:title="Northern Territory, formerly Northern Territory Museum" xlink:type="simple">NTM</abbrev> W23792), Hutumuri, Ambon Island, Indonesia, <named-content xmlns:xlink="http://www.w3.org/1999/xlink" content-type="dwc:verbatimCoordinates" xlink:type="simple">3°42.1'S, 128°17.5'E</named-content>, coll. J. Pamungkas, 14 March 2009; 2 males (<abbrev xmlns:xlink="http://www.w3.org/1999/xlink" content-type="institution" xlink:title="Northern Territory, formerly Northern Territory Museum" xlink:type="simple">NTM</abbrev> W23796), Alang, Ambon Island, Indonesia, <named-content xmlns:xlink="http://www.w3.org/1999/xlink" content-type="dwc:verbatimCoordinates" xlink:type="simple">3°46'18.2"S, 128°00'24.6"E</named-content>, coll. J. Pamungkas, 14 March 2009; 1 ex. (specimens extracted from a jar of many hundred worms in the collection of Naturalis, Leiden) (<abbrev xmlns:xlink="http://www.w3.org/1999/xlink" content-type="institution" xlink:title="Northern Territory, formerly Northern Territory Museum" xlink:type="simple">NTM</abbrev> W23806), Ambon Island, Indonesia, coll. D.S. Hoedt, 1866.</p></tp:treatment-sec><tp:treatment-sec sec-type="Size range"><title>Size range.</title><p>Male: length (15–25 mm), maximum width (1.5–2.5 mm). Female: length (18–28 mm), maximum width (2.0–3.0 mm).</p></tp:treatment-sec><tp:treatment-sec sec-type="Diagnosis"><title>Diagnosis.</title><p><italic><tp:taxon-name><tp:taxon-name-part taxon-name-part-type="genus">Neanthes</tp:taxon-name-part></tp:taxon-name></italic> species having dark brown band on dorsal surface of chaetiger 2 and lighter bands on following pre-natatory chaetigers (Fig. <xref ref-type="fig" rid="F4">4A, B</xref>). Paragnaths conical, arranged as follows: Areas I: 1; II: 14–16; III: 22–25; IV: 25–30; V: 0; VI: 6–12, very small: VII–VIII: 4–6 in one line. Male and female epitokes both with natatory region extending to pygidium, but differ in number of pre-natatory chaetigers and number modified dorsal and ventral cirri. Male has pre-natatory region comprising 16 chaetigers; basally swollen dorsal cirri on chaetigers 1 to 7; basally swollen ventral cirri on chaetigers 1 to 5 or 6. Female has pre-natatory region comprising 19–20 chaetigers; basally swollen dorsal cirri on chaetigers 1 to 5; basally swollen ventral cirri on chaetigers 1 to 5. Males differ from females in having subdistally swollen and scalloped dorsal cirri (smooth in females) and modified rosette pygidium.</p><fig id="F4" position="float" orientation="portrait"><label>Figure 4.</label><caption><p>Nereidid epitokes, preserved specimens, dorsal view. <bold>A</bold> <italic><tp:taxon-name><tp:taxon-name-part taxon-name-part-type="genus">Neanthes</tp:taxon-name-part> <tp:taxon-name-part taxon-name-part-type="species">unifasciata</tp:taxon-name-part></tp:taxon-name></italic>, male <bold>B</bold> <italic><tp:taxon-name><tp:taxon-name-part taxon-name-part-type="genus">Neanthes</tp:taxon-name-part> <tp:taxon-name-part taxon-name-part-type="species">unifasciata</tp:taxon-name-part></tp:taxon-name></italic>, female <bold>C</bold> <italic><tp:taxon-name><tp:taxon-name-part taxon-name-part-type="genus">Neanthes</tp:taxon-name-part></tp:taxon-name></italic> sp. cf. <italic><tp:taxon-name><tp:taxon-name-part taxon-name-part-type="genus">Neanthes</tp:taxon-name-part> <tp:taxon-name-part taxon-name-part-type="species">gisserana</tp:taxon-name-part></tp:taxon-name></italic> male, inset showing close up of pygidial rosette <bold>D</bold> <italic><tp:taxon-name><tp:taxon-name-part taxon-name-part-type="genus">Neanthes</tp:taxon-name-part></tp:taxon-name></italic> sp. cf. <italic><tp:taxon-name><tp:taxon-name-part taxon-name-part-type="genus">Neanthes</tp:taxon-name-part> <tp:taxon-name-part taxon-name-part-type="species">gisserana</tp:taxon-name-part></tp:taxon-name></italic> female. mdc = modified dorsal cirri. Scales bars: 2 mm (<bold>A, B</bold>), 3 mm (<bold>C</bold>), 4 mm (<bold>D</bold>).</p></caption><graphic xmlns:xlink="http://www.w3.org/1999/xlink" xlink:href="zookeys-520-001-g004.jpg" position="float" orientation="portrait" xlink:type="simple" id="oo_56089.jpg"/></fig></tp:treatment-sec><tp:treatment-sec sec-type="Remarks"><title>Remarks.</title><p>The specimens examined in this study agree well the description of <xref ref-type="bibr" rid="B36">Willey (1905)</xref>, which however is not very detailed. This species of <italic><tp:taxon-name><tp:taxon-name-part taxon-name-part-type="genus">Neanthes</tp:taxon-name-part></tp:taxon-name></italic> may be distinguished from other wawo <italic><tp:taxon-name><tp:taxon-name-part taxon-name-part-type="genus">Neanthes</tp:taxon-name-part></tp:taxon-name></italic> by the brown band on the dorsal side of chaetiger 2.</p></tp:treatment-sec><tp:treatment-sec sec-type="Distribution"><title>Distribution.</title><p>Indo-west Pacific (widespread).</p></tp:treatment-sec><ref-list><ref id="B36"><mixed-citation xmlns:xlink="http://www.w3.org/1999/xlink" xlink:type="simple"><person-group><name name-style="western"><surname>Willey</surname><given-names>A</given-names></name></person-group> (<year>1905</year>) <article-title>Report on the <tp:taxon-name><tp:taxon-name-part taxon-name-part-type="class">Polychaeta</tp:taxon-name-part></tp:taxon-name> collected by Professor Herdman, at Ceylon, in 1902. Report to the Government of Ceylon on the Pearl Oyster Fisheries of the Gulf of Manaar, with supplementary reports upon the Marine Biology of Ceylon, by Other Naturalists.</article-title> <source>Part IV supplementary report</source> <volume>30</volume>: <fpage>212</fpage>–<lpage>324</lpage>.</mixed-citation></ref></ref-list></tp:taxon-treatment>
