# Supplementary material for: Taxonomy of reproductive Nereididae (Annelida) in multispecies swarms at Ambon Island, Indonesia
Source: Zookeys. 2015 Sep 8;(520):1–25. doi: 10.3897/zookeys.520.9581 (PMC4591719; doi:10.3897/zookeys.520.9581)
Supplement: XML Treatment for Neanthes pachychaeta [file zookeys.520.9581-treatment4.xml]

<!DOCTYPE tp:taxon-treatment
  PUBLIC "-//TaxonX//DTD Taxonomic Treatment Publishing DTD v0 20100105//EN" "tax-treatment-NSO.dtd">
<tp:taxon-treatment xmlns:tp="http://www.plazi.org/taxpub"><tp:treatment-meta><kwd-group><label>Taxon classification</label><kwd><named-content content-type="kingdom">Animalia</named-content></kwd><kwd><named-content content-type="order">Phyllodocida</named-content></kwd><kwd><named-content content-type="family">Nereididae</named-content></kwd></kwd-group><mixed-citation publication-type="journal"><person-group><name><surname>Pamungkas</surname><given-names>Joko</given-names></name><name><surname>Glasby</surname><given-names>Christopher J.</given-names></name></person-group><article-title>Taxonomy of reproductive <tp:taxon-name><tp:taxon-name-part taxon-name-part-type="family">Nereididae</tp:taxon-name-part></tp:taxon-name> (<tp:taxon-name><tp:taxon-name-part taxon-name-part-type="phylum">Annelida</tp:taxon-name-part></tp:taxon-name>) in multispecies swarms at Ambon Island, Indonesia</article-title><source>Zookeys</source><day>8</day><month>9</month><year>2015</year><volume>2015</volume><issue>520</issue><fpage>1</fpage><lpage>25</lpage><pub-id pub-id-type="doi">10.3897/zookeys.520.9581</pub-id></mixed-citation></tp:treatment-meta><tp:nomenclature><tp:taxon-name>
                                <tp:taxon-name-part taxon-name-part-type="genus">Neanthes</tp:taxon-name-part>
                                <tp:taxon-name-part taxon-name-part-type="species">pachychaeta</tp:taxon-name-part>
                            </tp:taxon-name><tp:taxon-authority>(Fauvel, 1918)</tp:taxon-authority><tp:nomenclature-citation-list><tp:nomenclature-citation><tp:taxon-name><tp:taxon-name-part taxon-name-part-type="genus">Ceratonereis</tp:taxon-name-part> <tp:taxon-name-part taxon-name-part-type="species">pachychaeta</tp:taxon-name-part></tp:taxon-name><comment> Fauvel, 1918: 506–508, fig. 3a–h</comment></tp:nomenclature-citation><tp:nomenclature-citation><tp:taxon-name><tp:taxon-name-part taxon-name-part-type="genus">Neanthes</tp:taxon-name-part> <tp:taxon-name-part taxon-name-part-type="species">pachychaeta</tp:taxon-name-part></tp:taxon-name><comment>. – <xref ref-type="bibr" rid="B10">Glasby, Wilson and Bakken 2011</xref>: 363–371, figs 1–7, 8d (full synonymy provided).</comment></tp:nomenclature-citation></tp:nomenclature-citation-list></tp:nomenclature><tp:treatment-sec sec-type="Type locality"><title>Type locality.</title><p>Djibouti and Madagascar.</p></tp:treatment-sec><tp:treatment-sec sec-type="material"><title>Material examined.</title><p>Ambon Island, 1 specimen (<abbrev xmlns:xlink="http://www.w3.org/1999/xlink" content-type="institution" xlink:title="Rijksmuseum van Natuurlijke Historie" xlink:type="simple">RMNH</abbrev> inreg.), collected D.S. Hoedt, 1866 [specimen extracted from a jar of many hundred worms in the collection of Naturalis, Leiden; Fig. <xref ref-type="fig" rid="F2">2</xref>].</p></tp:treatment-sec><tp:treatment-sec sec-type="Size range"><title>Size range.</title><p>Not available.</p></tp:treatment-sec><tp:treatment-sec sec-type="Remarks"><title>Remarks.</title><p>This species was recently re-described by <xref ref-type="bibr" rid="B10">Glasby et al. (2011)</xref>; epitokes were described by <xref ref-type="bibr" rid="B17">Horst (1924)</xref> under the junior synonym name of <tp:taxon-name><tp:taxon-name-part taxon-name-part-type="genus">Nereis</tp:taxon-name-part> (<tp:taxon-name-part taxon-name-part-type="subgenus">Ceratonereis</tp:taxon-name-part>) <tp:taxon-name-part taxon-name-part-type="species">ramosa</tp:taxon-name-part></tp:taxon-name>.</p></tp:treatment-sec><tp:treatment-sec sec-type="Distribution"><title>Distribution.</title><p>Indo-Pacific, widespread.</p></tp:treatment-sec><tp:treatment-sec><!--Section generated to contain objects referenced in tp:taxon-treatment.--><fig id="F2" position="float" orientation="portrait"><label>Figure 2.</label><caption><p>Sample of mixed-species nereidid epitokes collected Dutch biologist D.S. Hoedt in 1866, as found in Naturalis, Leiden.</p></caption><graphic xmlns:xlink="http://www.w3.org/1999/xlink" xlink:href="zookeys-520-001-g002.jpg" position="float" orientation="portrait" xlink:type="simple" id="oo_56087.jpg"/></fig></tp:treatment-sec><ref-list><ref id="B10"><mixed-citation xmlns:xlink="http://www.w3.org/1999/xlink" xlink:type="simple"><person-group><name name-style="western"><surname>Glasby</surname><given-names>CJ</given-names></name><name name-style="western"><surname>Wilson</surname><given-names>R</given-names></name><name name-style="western"><surname>Bakken</surname><given-names>T</given-names></name></person-group> (<year>2011</year>) <article-title>Redescription of the Indo-Pacific polychaete <italic><tp:taxon-name><tp:taxon-name-part taxon-name-part-type="genus">Neanthes</tp:taxon-name-part> <tp:taxon-name-part taxon-name-part-type="species">pachychaeta</tp:taxon-name-part></tp:taxon-name></italic> (Fauvel, 1918) comb. n. (<tp:taxon-name><tp:taxon-name-part taxon-name-part-type="phylum">Annelida</tp:taxon-name-part></tp:taxon-name>: <tp:taxon-name><tp:taxon-name-part taxon-name-part-type="order">Phyllodocida</tp:taxon-name-part></tp:taxon-name>: <tp:taxon-name><tp:taxon-name-part taxon-name-part-type="family">Nereididae</tp:taxon-name-part></tp:taxon-name>) and its synonyms.</article-title> <source>Zoosystema</source> <volume>33</volume>: <fpage>361</fpage>–<lpage>375</lpage>. doi: <ext-link ext-link-type="doi" xlink:href="10.5252/z2011n3a5" xlink:type="simple">10.5252/z2011n3a5</ext-link> </mixed-citation></ref><ref id="B17"><mixed-citation xmlns:xlink="http://www.w3.org/1999/xlink" xlink:type="simple"><person-group><name name-style="western"><surname>Horst</surname><given-names>R</given-names></name></person-group> (<year>1924</year>) <article-title><tp:taxon-name><tp:taxon-name-part taxon-name-part-type="class">Polychaeta</tp:taxon-name-part></tp:taxon-name> errantia of the Siboga-Expedition. Part III. <tp:taxon-name><tp:taxon-name-part taxon-name-part-type="family">Nereidae</tp:taxon-name-part></tp:taxon-name> and <tp:taxon-name><tp:taxon-name-part taxon-name-part-type="family">Hesionidae</tp:taxon-name-part></tp:taxon-name>.</article-title> <source>Siboga-Expedition</source>, <publisher-loc>Leyden</publisher-loc> <volume>99</volume>(<issue>Monograph 24</issue>): <fpage>145</fpage>–<lpage>198</lpage>. </mixed-citation></ref></ref-list></tp:taxon-treatment>
