# Supplementary material for: Taxonomy of reproductive Nereididae (Annelida) in multispecies swarms at Ambon Island, Indonesia
Source: Zookeys. 2015 Sep 8;(520):1–25. doi: 10.3897/zookeys.520.9581 (PMC4591719; doi:10.3897/zookeys.520.9581)
Supplement: XML Treatment for Neanthes sp. cf. Neanthes gisserana [file zookeys.520.9581-treatment5.xml]

<!DOCTYPE tp:taxon-treatment
  PUBLIC "-//TaxonX//DTD Taxonomic Treatment Publishing DTD v0 20100105//EN" "tax-treatment-NSO.dtd">
<tp:taxon-treatment xmlns:tp="http://www.plazi.org/taxpub"><tp:treatment-meta><kwd-group><label>Taxon classification</label><kwd><named-content content-type="kingdom">Animalia</named-content></kwd><kwd><named-content content-type="order">Phyllodocida</named-content></kwd><kwd><named-content content-type="family">Nereididae</named-content></kwd></kwd-group><mixed-citation publication-type="journal"><person-group><name><surname>Pamungkas</surname><given-names>Joko</given-names></name><name><surname>Glasby</surname><given-names>Christopher J.</given-names></name></person-group><article-title>Taxonomy of reproductive <tp:taxon-name><tp:taxon-name-part taxon-name-part-type="family">Nereididae</tp:taxon-name-part></tp:taxon-name> (<tp:taxon-name><tp:taxon-name-part taxon-name-part-type="phylum">Annelida</tp:taxon-name-part></tp:taxon-name>) in multispecies swarms at Ambon Island, Indonesia</article-title><source>Zookeys</source><day>8</day><month>9</month><year>2015</year><volume>2015</volume><issue>520</issue><fpage>1</fpage><lpage>25</lpage><pub-id pub-id-type="doi">10.3897/zookeys.520.9581</pub-id></mixed-citation></tp:treatment-meta><tp:nomenclature><tp:taxon-name>
                                <tp:taxon-name-part taxon-name-part-type="genus">Neanthes</tp:taxon-name-part>
                                <tp:taxon-name-part taxon-name-part-type="uncertainty-rank">sp. cf.</tp:taxon-name-part>
                                <tp:taxon-name-part taxon-name-part-type="genus">Neanthes</tp:taxon-name-part>
                                <tp:taxon-name-part taxon-name-part-type="species">gisserana</tp:taxon-name-part></tp:taxon-name><tp:taxon-authority>(Horst, 1924)</tp:taxon-authority><xref ref-type="fig" rid="F4">Fig. 4C, D</xref><tp:nomenclature-citation-list><tp:nomenclature-citation><tp:taxon-name><tp:taxon-name-part taxon-name-part-type="genus">Nereis</tp:taxon-name-part> (<tp:taxon-name-part taxon-name-part-type="subgenus">Lycoris</tp:taxon-name-part>) <tp:taxon-name-part taxon-name-part-type="species">gisserana</tp:taxon-name-part></tp:taxon-name><comment> Horst, 1924: 151–152, pl. 30, figs 6, 7.</comment></tp:nomenclature-citation></tp:nomenclature-citation-list></tp:nomenclature><tp:treatment-sec sec-type="material"><title>Material examined.</title><p>5 males (<abbrev xmlns:xlink="http://www.w3.org/1999/xlink" content-type="institution" xlink:title="Reference Collection LIPI Ambon" xlink:type="simple">RCLA</abbrev>.Ann.031), 3 females (<abbrev xmlns:xlink="http://www.w3.org/1999/xlink" content-type="institution" xlink:title="Reference Collection LIPI Ambon" xlink:type="simple">RCLA</abbrev>. Ann.032), Suli, Ambon Island, Indonesia, <named-content xmlns:xlink="http://www.w3.org/1999/xlink" content-type="dwc:verbatimCoordinates" xlink:type="simple">3°37'38.2"S, 128°18'25.0"E</named-content>, coll. R. Alik, 18 March 2014; <!--PageBreak-->1 male (<abbrev xmlns:xlink="http://www.w3.org/1999/xlink" content-type="institution" xlink:title="Reference Collection LIPI Ambon" xlink:type="simple">RCLA</abbrev>.Ann.033), 1 female (<abbrev xmlns:xlink="http://www.w3.org/1999/xlink" content-type="institution" xlink:title="Reference Collection LIPI Ambon" xlink:type="simple">RCLA</abbrev>.Ann.034), Suli, Ambon Island, Indonesia, <named-content xmlns:xlink="http://www.w3.org/1999/xlink" content-type="dwc:verbatimCoordinates" xlink:type="simple">3°37'38.2"S, 128°18'25.0"E</named-content>, coll. R. Alik, 19 March 2014; 3 males (<abbrev xmlns:xlink="http://www.w3.org/1999/xlink" content-type="institution" xlink:title="Reference Collection LIPI Ambon" xlink:type="simple">RCLA</abbrev>.Ann.035), 2 females (<abbrev xmlns:xlink="http://www.w3.org/1999/xlink" content-type="institution" xlink:title="Reference Collection LIPI Ambon" xlink:type="simple">RCLA</abbrev>.Ann.036), Mahia, Ambon Island, Indonesia, <named-content xmlns:xlink="http://www.w3.org/1999/xlink" content-type="dwc:verbatimCoordinates" xlink:type="simple">3°44'42.6"S, 128°11'24.6"E</named-content>, coll. A.S. Leatemia, 18 March 2014; 2 males (<abbrev xmlns:xlink="http://www.w3.org/1999/xlink" content-type="institution" xlink:title="Reference Collection LIPI Ambon" xlink:type="simple">RCLA</abbrev>.Ann.037), Mahia, Ambon Island, Indonesia, <named-content xmlns:xlink="http://www.w3.org/1999/xlink" content-type="dwc:verbatimCoordinates" xlink:type="simple">3°44'42.6"S, 128°11'24.6"E</named-content>, coll. A.S. Leatemia, 19 March 2014; 2 males (<abbrev xmlns:xlink="http://www.w3.org/1999/xlink" content-type="institution" xlink:title="Museum Zoologicum Bogoriense" xlink:type="simple">MZB</abbrev>.Pol.00167), 2 females (<abbrev xmlns:xlink="http://www.w3.org/1999/xlink" content-type="institution" xlink:title="Museum Zoologicum Bogoriense" xlink:type="simple">MZB</abbrev>.Pol.00168), Suli, Ambon Island, Indonesia, <named-content xmlns:xlink="http://www.w3.org/1999/xlink" content-type="dwc:verbatimCoordinates" xlink:type="simple">3°37'38.2"S, 128°18'25.0"E</named-content>, coll. R. Alik, 18 March 2014; 1 male (<abbrev xmlns:xlink="http://www.w3.org/1999/xlink" content-type="institution" xlink:title="Northern Territory, formerly Northern Territory Museum" xlink:type="simple">NTM</abbrev> W23797), Alang, Ambon Island, Indonesia <named-content xmlns:xlink="http://www.w3.org/1999/xlink" content-type="dwc:verbatimCoordinates" xlink:type="simple">3°46'18.2"S, 128°00'24.6"E</named-content>, coll. J. Pamungkas, 14 March 2009; 1 female (specimen extracted from a jar of many hundred worms in the collection of Naturalis, Leiden); Fig. <xref ref-type="fig" rid="F2">2</xref> (<abbrev xmlns:xlink="http://www.w3.org/1999/xlink" content-type="institution" xlink:title="Northern Territory, formerly Northern Territory Museum" xlink:type="simple">NTM</abbrev> W23804), Ambon Island, Indonesia, coll. D.S. Hoedt, 1866.</p></tp:treatment-sec><tp:treatment-sec sec-type="material"><title>Comparative material.</title><p><italic><tp:taxon-name><tp:taxon-name-part taxon-name-part-type="genus">Neanthes</tp:taxon-name-part> <tp:taxon-name-part taxon-name-part-type="species">gisserana</tp:taxon-name-part></tp:taxon-name></italic> (Horst, 1924). Syntypes 2 ex.(<abbrev xmlns:xlink="http://www.w3.org/1999/xlink" content-type="institution" xlink:title="Zoological Museum Amsterdam" xlink:type="simple">ZMA</abbrev> VPol 0854), Siboga Stn. 172, Gisser anchorage, between this island and Seram-Laut, Maluku, Indonesia, 18 m, coll. 26 August 1899. <tp:taxon-name><tp:taxon-name-part taxon-name-part-type="genus">Neanthes</tp:taxon-name-part> <tp:taxon-name-part taxon-name-part-type="uncertainty-rank">cf</tp:taxon-name-part> <tp:taxon-name-part taxon-name-part-type="species">gisserana</tp:taxon-name-part></tp:taxon-name>. 1 ex.(<abbrev xmlns:xlink="http://www.w3.org/1999/xlink" content-type="institution" xlink:title="Northern Territory, formerly Northern Territory Museum" xlink:type="simple">NTM</abbrev> W22501), Lizard Island, northern Great Barrier Reef, Australia, coll. CREEFS surveys 2008–2010.</p></tp:treatment-sec><tp:treatment-sec sec-type="Size range"><title>Size range.</title><p>Male: length (16–25 mm), maximum width (2.0–4.0 mm). Female: length (16–32 mm), maximum width (3.0–4.0 mm).</p></tp:treatment-sec><tp:treatment-sec sec-type="Diagnosis"><title>Diagnosis.</title><p><italic><tp:taxon-name><tp:taxon-name-part taxon-name-part-type="genus">Neanthes</tp:taxon-name-part></tp:taxon-name></italic> species having brown band on dorsal surface of chaetiger 4 (Fig. <xref ref-type="fig" rid="F4">4C, D</xref>). Paragnaths comprise cones and bars arranged as follows: Areas I: 4 (in a longitudinal line); II: 14; III: 19–22 (including lateral groups); IV: 26 (includes cones and bars); V: 0; VI: 3–6; VII–VIII: 5–7 in transverse line. Male and female epitokes with similar body pigmentation and natatory region extending to pygidium, but differ in number of pre-natatory chaetigers and number modified dorsal and ventral cirri. Male having pre-natatory region comprising 21–22 chaetigers; basally swollen dorsal cirri on chaetigers 1 to 7; basally swollen ventral cirri on chaetigers 1 to 5 or 6. Female having pre-natatory region comprising 26 chaetigers; basally swollen dorsal cirri on chaetigers 1 to 6; basally swollen ventral cirri on chaetigers 1 to 5. Also, male has pygidial rosette (Fig. <xref ref-type="fig" rid="F4">4C</xref>) and sub-distally swollen (not scalloped) dorsal cirri, lacking in female.</p></tp:treatment-sec><tp:treatment-sec sec-type="Remarks"><title>Remarks.</title><p>The specimens examined in this study were compared with Horst's, syntypes, which they resemble closely, especially in the paragnath count and pattern; however, the present specimens are much larger than those of Horst’s, the modified chaetigers start later in the present specimens, and Horst does not mention the presence of a brown band which we observed on chaetiger 4. Therefore our material possibly represents a new species; it is very similar to specimens also referred to as <italic><tp:taxon-name><tp:taxon-name-part taxon-name-part-type="genus">Neanthes</tp:taxon-name-part></tp:taxon-name></italic> sp. cf <italic><tp:taxon-name><tp:taxon-name-part taxon-name-part-type="genus">Neanthes</tp:taxon-name-part> <tp:taxon-name-part taxon-name-part-type="species">gisserana</tp:taxon-name-part></tp:taxon-name></italic> by <xref ref-type="bibr" rid="B9">Glasby (2015)</xref>.</p></tp:treatment-sec><tp:treatment-sec><!--Section generated to contain objects referenced in tp:taxon-treatment.--><fig id="F4" position="float" orientation="portrait"><label>Figure 4.</label><caption><p>Nereidid epitokes, preserved specimens, dorsal view. <bold>A</bold> <italic><tp:taxon-name><tp:taxon-name-part taxon-name-part-type="genus">Neanthes</tp:taxon-name-part> <tp:taxon-name-part taxon-name-part-type="species">unifasciata</tp:taxon-name-part></tp:taxon-name></italic>, male <bold>B</bold> <italic><tp:taxon-name><tp:taxon-name-part taxon-name-part-type="genus">Neanthes</tp:taxon-name-part> <tp:taxon-name-part taxon-name-part-type="species">unifasciata</tp:taxon-name-part></tp:taxon-name></italic>, female <bold>C</bold> <italic><tp:taxon-name><tp:taxon-name-part taxon-name-part-type="genus">Neanthes</tp:taxon-name-part></tp:taxon-name></italic> sp. cf. <italic><tp:taxon-name><tp:taxon-name-part taxon-name-part-type="genus">Neanthes</tp:taxon-name-part> <tp:taxon-name-part taxon-name-part-type="species">gisserana</tp:taxon-name-part></tp:taxon-name></italic> male, inset showing close up of pygidial rosette <bold>D</bold> <italic><tp:taxon-name><tp:taxon-name-part taxon-name-part-type="genus">Neanthes</tp:taxon-name-part></tp:taxon-name></italic> sp. cf. <italic><tp:taxon-name><tp:taxon-name-part taxon-name-part-type="genus">Neanthes</tp:taxon-name-part> <tp:taxon-name-part taxon-name-part-type="species">gisserana</tp:taxon-name-part></tp:taxon-name></italic> female. mdc = modified dorsal cirri. Scales bars: 2 mm (<bold>A, B</bold>), 3 mm (<bold>C</bold>), 4 mm (<bold>D</bold>).</p></caption><graphic xmlns:xlink="http://www.w3.org/1999/xlink" xlink:href="zookeys-520-001-g004.jpg" position="float" orientation="portrait" xlink:type="simple" id="oo_56089.jpg"/></fig><fig id="F2" position="float" orientation="portrait"><label>Figure 2.</label><caption><p>Sample of mixed-species nereidid epitokes collected Dutch biologist D.S. Hoedt in 1866, as found in Naturalis, Leiden.</p></caption><graphic xmlns:xlink="http://www.w3.org/1999/xlink" xlink:href="zookeys-520-001-g002.jpg" position="float" orientation="portrait" xlink:type="simple" id="oo_56087.jpg"/></fig></tp:treatment-sec><ref-list><ref id="B9"><mixed-citation xmlns:xlink="http://www.w3.org/1999/xlink" xlink:type="simple"><person-group><name name-style="western"><surname>Glasby</surname><given-names>CJ</given-names></name></person-group> (<year>2015</year>) <article-title><tp:taxon-name><tp:taxon-name-part taxon-name-part-type="family">Nereididae</tp:taxon-name-part></tp:taxon-name> (<tp:taxon-name><tp:taxon-name-part taxon-name-part-type="phylum">Annelida</tp:taxon-name-part></tp:taxon-name>: <tp:taxon-name><tp:taxon-name-part taxon-name-part-type="order">Phyllodocida</tp:taxon-name-part></tp:taxon-name>) from Lizard Island, northern Great Barrier Reef, Australia.</article-title> <source>Zootaxa</source>. <comment>[in press]</comment> </mixed-citation></ref></ref-list></tp:taxon-treatment>
