# Supplementary material for: Taxonomy of reproductive Nereididae (Annelida) in multispecies swarms at Ambon Island, Indonesia
Source: Zookeys. 2015 Sep 8;(520):1–25. doi: 10.3897/zookeys.520.9581 (PMC4591719; doi:10.3897/zookeys.520.9581)
Supplement: XML Treatment for Neanthes sp. cf. Neanthes masalacensis [file zookeys.520.9581-treatment6.xml]

<!DOCTYPE tp:taxon-treatment
  PUBLIC "-//TaxonX//DTD Taxonomic Treatment Publishing DTD v0 20100105//EN" "tax-treatment-NSO.dtd">
<tp:taxon-treatment xmlns:tp="http://www.plazi.org/taxpub"><tp:treatment-meta><kwd-group><label>Taxon classification</label><kwd><named-content content-type="kingdom">Animalia</named-content></kwd><kwd><named-content content-type="order">Phyllodocida</named-content></kwd><kwd><named-content content-type="family">Nereididae</named-content></kwd></kwd-group><mixed-citation publication-type="journal"><person-group><name><surname>Pamungkas</surname><given-names>Joko</given-names></name><name><surname>Glasby</surname><given-names>Christopher J.</given-names></name></person-group><article-title>Taxonomy of reproductive <tp:taxon-name><tp:taxon-name-part taxon-name-part-type="family">Nereididae</tp:taxon-name-part></tp:taxon-name> (<tp:taxon-name><tp:taxon-name-part taxon-name-part-type="phylum">Annelida</tp:taxon-name-part></tp:taxon-name>) in multispecies swarms at Ambon Island, Indonesia</article-title><source>Zookeys</source><day>8</day><month>9</month><year>2015</year><volume>2015</volume><issue>520</issue><fpage>1</fpage><lpage>25</lpage><pub-id pub-id-type="doi">10.3897/zookeys.520.9581</pub-id></mixed-citation></tp:treatment-meta><tp:nomenclature><tp:taxon-name>
                                <tp:taxon-name-part taxon-name-part-type="genus">Neanthes</tp:taxon-name-part>
                                <tp:taxon-name-part taxon-name-part-type="uncertainty-rank">sp. cf.</tp:taxon-name-part>
                                <tp:taxon-name-part taxon-name-part-type="genus">Neanthes</tp:taxon-name-part>
                                <tp:taxon-name-part taxon-name-part-type="species">masalacensis</tp:taxon-name-part>
                            </tp:taxon-name><tp:taxon-authority>(Grube, 1878)</tp:taxon-authority><xref ref-type="fig" rid="F5">Fig. 5A, B</xref><!--PageBreak--><!--PageBreak--><tp:nomenclature-citation-list><tp:nomenclature-citation><tp:taxon-name><tp:taxon-name-part taxon-name-part-type="genus">Nereis</tp:taxon-name-part> (<tp:taxon-name-part taxon-name-part-type="subgenus">Lycoris</tp:taxon-name-part>) <tp:taxon-name-part taxon-name-part-type="species">masalacencis</tp:taxon-name-part></tp:taxon-name><comment> Grube, 1878: 75–76, pl. 5, fig. 4.</comment></tp:nomenclature-citation></tp:nomenclature-citation-list></tp:nomenclature><tp:treatment-sec sec-type="material"><title>Material examined.</title><p>22 males (<abbrev xmlns:xlink="http://www.w3.org/1999/xlink" content-type="institution" xlink:title="Reference Collection LIPI Ambon" xlink:type="simple">RCLA</abbrev>.Ann.038), 16 females (<abbrev xmlns:xlink="http://www.w3.org/1999/xlink" content-type="institution" xlink:title="Reference Collection LIPI Ambon" xlink:type="simple">RCLA</abbrev>.Ann.039), Suli, Ambon Island, Indonesia, <named-content xmlns:xlink="http://www.w3.org/1999/xlink" content-type="dwc:verbatimCoordinates" xlink:type="simple">3°37'38.2"S, 128°18'25.0"E</named-content>, coll. R. Alik, 18 March 2014; 5 males (<abbrev xmlns:xlink="http://www.w3.org/1999/xlink" content-type="institution" xlink:title="Reference Collection LIPI Ambon" xlink:type="simple">RCLA</abbrev>.Ann.40), 1 female (<abbrev xmlns:xlink="http://www.w3.org/1999/xlink" content-type="institution" xlink:title="Reference Collection LIPI Ambon" xlink:type="simple">RCLA</abbrev>.Ann.41), Suli, Ambon Island, Indonesia, <named-content xmlns:xlink="http://www.w3.org/1999/xlink" content-type="dwc:verbatimCoordinates" xlink:type="simple">3°37'38.2"S, 128°18'25.0"E</named-content>, coll. R. Alik, 19 March 2014; 1 male (<abbrev xmlns:xlink="http://www.w3.org/1999/xlink" content-type="institution" xlink:title="Museum Zoologicum Bogoriense" xlink:type="simple">MZB</abbrev>.Pol.00171), 5 females (<abbrev xmlns:xlink="http://www.w3.org/1999/xlink" content-type="institution" xlink:title="Museum Zoologicum Bogoriense" xlink:type="simple">MZB</abbrev>.Pol.00172), Suli, Ambon Island, Indonesia, <named-content xmlns:xlink="http://www.w3.org/1999/xlink" content-type="dwc:verbatimCoordinates" xlink:type="simple">3°37'38.2"S, 128°18'25.0"E</named-content>, coll. R. Alik, 18 March 2014; 3 males (<abbrev xmlns:xlink="http://www.w3.org/1999/xlink" content-type="institution" xlink:title="Northern Territory, formerly Northern Territory Museum" xlink:type="simple">NTM</abbrev> W25892), 3 females (<abbrev xmlns:xlink="http://www.w3.org/1999/xlink" content-type="institution" xlink:title="Northern Territory, formerly Northern Territory Museum" xlink:type="simple">NTM</abbrev> W25891), Suli, Ambon Island, Indonesia, <named-content xmlns:xlink="http://www.w3.org/1999/xlink" content-type="dwc:verbatimCoordinates" xlink:type="simple">3°37'38.2"S, 128°18'25.0"E</named-content>, coll. R. Alik, 18 March 2014; Ambon Island, 4 females, 2 males (<abbrev xmlns:xlink="http://www.w3.org/1999/xlink" content-type="institution" xlink:title="Northern Territory, formerly Northern Territory Museum" xlink:type="simple">NTM</abbrev> W23805), collected D.S. Hoedt, 1866 (specimen extracted from a jar of many hundred worms in the collection of Naturalis, Leiden; Fig. <xref ref-type="fig" rid="F2">2</xref>).</p></tp:treatment-sec><tp:treatment-sec sec-type="Size range"><title>Size range.</title><p>Male: length (30–47 mm), width (2.5–3.0 mm). Female: length (30–50 mm), width (2.0–3.0 mm).</p></tp:treatment-sec><tp:treatment-sec sec-type="Diagnosis"><title>Diagnosis.</title><p><italic><tp:taxon-name><tp:taxon-name-part taxon-name-part-type="genus">Neanthes</tp:taxon-name-part></tp:taxon-name></italic> species having uniform brown pigmentation on dorsal surface, apparently darker in male compared to female (Fig. <xref ref-type="fig" rid="F5">5A, B</xref>). Paragnaths conical arranged as follows: Areas I: 0; II: 10–13; III: 19–25; IV: 14–20; V: 0; VI: 1–2: VII–VII: 2–5 in line. Male and female epitokes both with natatory region extending to pygidium, but differ in number of pre-natatory chaetigers and number modified dorsal and ventral cirri. Male has pre-natatory region comprising 28–30 chaetigers; basally swollen dorsal cirri on chaetigers 1 to 7; basally swollen ventral cirri on chaetigers 1 to 6. Female has pre-natatory region comprising 32 chaetigers; basally swollen dorsal cirri on chaetigers 1 to 5; basally swollen ventral cirri on chaetigers 1 to 5. Also male has pygidial rosette and sub-distally swollen, scalloped dorsal cirri in anterior part of natatory region (dorsal cirri unmodified posteriorly), lacking in female. Female with brown pygidium.</p><fig id="F5" position="float" orientation="portrait"><label>Figure 5.</label><caption><p>Nereidid epitokes, preserved specimens, dorsal view. <bold>A</bold> <italic><tp:taxon-name><tp:taxon-name-part taxon-name-part-type="genus">Neanthes</tp:taxon-name-part></tp:taxon-name></italic> sp. cf. <italic><tp:taxon-name><tp:taxon-name-part taxon-name-part-type="genus">Neanthes</tp:taxon-name-part> <tp:taxon-name-part taxon-name-part-type="species">masalacensis</tp:taxon-name-part></tp:taxon-name></italic>, male <bold>B</bold> <italic><tp:taxon-name><tp:taxon-name-part taxon-name-part-type="genus">Neanthes</tp:taxon-name-part></tp:taxon-name></italic> sp. cf. <italic><tp:taxon-name><tp:taxon-name-part taxon-name-part-type="genus">Neanthes</tp:taxon-name-part> <tp:taxon-name-part taxon-name-part-type="species">masalacensis</tp:taxon-name-part></tp:taxon-name></italic>, female <bold>C</bold> <italic><tp:taxon-name><tp:taxon-name-part taxon-name-part-type="genus">Nereis</tp:taxon-name-part></tp:taxon-name> ‘sp_AmbonNTMW19037</italic>'Glasby, male <bold>D</bold> <italic><tp:taxon-name><tp:taxon-name-part taxon-name-part-type="genus">Solomononereis</tp:taxon-name-part> <tp:taxon-name-part taxon-name-part-type="species">merauensis</tp:taxon-name-part></tp:taxon-name></italic>, female. Scales bars: 2 mm (<bold>A, B, D</bold>), 1 mm (<bold>C</bold>).</p></caption><graphic xmlns:xlink="http://www.w3.org/1999/xlink" xlink:href="zookeys-520-001-g005.jpg" position="float" orientation="portrait" xlink:type="simple" id="oo_56090.jpg"/></fig></tp:treatment-sec><tp:treatment-sec sec-type="Remarks"><title>Remarks.</title><p>The present material bears a general resemblance to Grube's species, which was described from Masalac, Philippines, in terms of pigmentation pattern and paragnath arrangement and counts. Our specimens differed in lacking paragnaths in Area I (Grube illustrates 2 paragnaths) and in the relatively longer dorsal cirri (up to 3 times length of parapodia in anterior chaetigers), whereas in Grube's specimens the dorsal cirri appear to be slightly longer than the parapodia, but the angle of the illustration makes it difficult to ascertain how much longer. It probably represents a new species.</p><p><xref ref-type="bibr" rid="B12">Hartman (1959)</xref> referred <italic><tp:taxon-name><tp:taxon-name-part taxon-name-part-type="genus">Neanthes</tp:taxon-name-part> <tp:taxon-name-part taxon-name-part-type="species">masalacensis</tp:taxon-name-part></tp:taxon-name></italic> to <italic><tp:taxon-name><tp:taxon-name-part taxon-name-part-type="genus">Pseudonereis</tp:taxon-name-part></tp:taxon-name></italic> based on the comparisons of earlier workers (e.g., Fauvel, Gravier) with other species of <italic><tp:taxon-name><tp:taxon-name-part taxon-name-part-type="genus">Pseudonereis</tp:taxon-name-part></tp:taxon-name></italic>. However, examination of the holotype of <tp:taxon-name><tp:taxon-name-part taxon-name-part-type="genus">Nereis</tp:taxon-name-part> (<tp:taxon-name-part taxon-name-part-type="subgenus">Lycoris</tp:taxon-name-part>) <tp:taxon-name-part taxon-name-part-type="species">masalacensis</tp:taxon-name-part></tp:taxon-name> by <xref ref-type="bibr" rid="B18">Hutchings and Glasby (1985)</xref>, showed the absence of elongated dorsal notopodial lobes in posterior chaetigers, and the original figure by Grube (1868) showed the paragnaths in Area II to be conical shaped rather than p-bars (sensu Bakken). Both features strongly suggest that the species does not belong to <italic><tp:taxon-name><tp:taxon-name-part taxon-name-part-type="genus">Pseudonereis</tp:taxon-name-part></tp:taxon-name></italic>. <xref ref-type="bibr" rid="B18">Hutchings and Glasby (1985)</xref> consider it to be indeterminable unless other material from the type locality (Masalac, Philippines) can be examined (and the distinctive pigmentation pattern matched). With this new material, from the same general biogeographic region (Western Coral Triangle) that resembles closely the type description of <italic><tp:taxon-name><tp:taxon-name-part taxon-name-part-type="genus">Neanthes</tp:taxon-name-part> <tp:taxon-name-part taxon-name-part-type="species">masalacensis</tp:taxon-name-part></tp:taxon-name></italic>, we suggest the species be considered a member of <italic><tp:taxon-name><tp:taxon-name-part taxon-name-part-type="genus">Neanthes</tp:taxon-name-part></tp:taxon-name></italic>, as listed in <xref ref-type="bibr" rid="B27">Pamungkas (2015)</xref>.</p></tp:treatment-sec><tp:treatment-sec><!--Section generated to contain objects referenced in tp:taxon-treatment.--><fig id="F2" position="float" orientation="portrait"><label>Figure 2.</label><caption><p>Sample of mixed-species nereidid epitokes collected Dutch biologist D.S. Hoedt in 1866, as found in Naturalis, Leiden.</p></caption><graphic xmlns:xlink="http://www.w3.org/1999/xlink" xlink:href="zookeys-520-001-g002.jpg" position="float" orientation="portrait" xlink:type="simple" id="oo_56087.jpg"/></fig></tp:treatment-sec><ref-list><ref id="B12"><mixed-citation xmlns:xlink="http://www.w3.org/1999/xlink" xlink:type="simple"><person-group><name name-style="western"><surname>Hartman</surname><given-names>O</given-names></name></person-group> (<year>1959</year>) <article-title>Catalogue of the Polychaetous Annelids of the World. Parts 1 &amp; 2.</article-title> <source>Occasional Papers of the Allan Hancock Foundation</source> <volume>23</volume>: <fpage>1</fpage>–<lpage>628</lpage>. </mixed-citation></ref><ref id="B18"><mixed-citation xmlns:xlink="http://www.w3.org/1999/xlink" xlink:type="simple"><person-group><name name-style="western"><surname>Hutchings</surname><given-names>PA</given-names></name><name name-style="western"><surname>Glasby</surname><given-names>CJ</given-names></name></person-group> (<year>1985</year>) <article-title>Additional nereidids (<tp:taxon-name><tp:taxon-name-part taxon-name-part-type="class">Polychaeta</tp:taxon-name-part></tp:taxon-name>) from Eastern Australia, together with a redescription of <italic><tp:taxon-name><tp:taxon-name-part taxon-name-part-type="genus">Namanereis</tp:taxon-name-part> <tp:taxon-name-part taxon-name-part-type="species">quadraticeps</tp:taxon-name-part></tp:taxon-name></italic> (Gay) and the synonymising of <italic><tp:taxon-name><tp:taxon-name-part taxon-name-part-type="genus">Ceratonereis</tp:taxon-name-part> <tp:taxon-name-part taxon-name-part-type="species">pseudoerythraeensis</tp:taxon-name-part></tp:taxon-name></italic> Hutchings &amp; Turvey with <italic><tp:taxon-name><tp:taxon-name-part taxon-name-part-type="genus">C.</tp:taxon-name-part> <tp:taxon-name-part taxon-name-part-type="species">aequisetis</tp:taxon-name-part></tp:taxon-name></italic> (Augener).</article-title> <source>Records of the Australian Museum</source> <volume>37</volume>: <fpage>101</fpage>–<lpage>110</lpage>. doi: <ext-link ext-link-type="doi" xlink:href="10.3853/j.0067-1975.37.1985.339" xlink:type="simple">10.3853/j.0067-1975.37.1985.339</ext-link> </mixed-citation></ref><ref id="B27"><mixed-citation xmlns:xlink="http://www.w3.org/1999/xlink" xlink:type="simple"><person-group><name name-style="western"><surname>Pamungkas</surname><given-names>J</given-names></name></person-group> (<year>2015</year>) <article-title>Species richness and macronutrient content of wawo worms (<tp:taxon-name><tp:taxon-name-part taxon-name-part-type="class">Polychaeta</tp:taxon-name-part></tp:taxon-name>, <tp:taxon-name><tp:taxon-name-part taxon-name-part-type="phylum">Annelida</tp:taxon-name-part></tp:taxon-name>) from Ambonese waters, Maluku, Indonesia.</article-title> <source>Biodiversity Data Journal</source> <volume>3</volume>: <elocation-id>e4251</elocation-id>. doi: <ext-link ext-link-type="doi" xlink:href="10.3897/bdj.3.e4251" xlink:type="simple">10.3897/bdj.3.e4251</ext-link> </mixed-citation></ref></ref-list></tp:taxon-treatment>
