# Supplementary material for: Taxonomy of reproductive Nereididae (Annelida) in multispecies swarms at Ambon Island, Indonesia
Source: Zookeys. 2015 Sep 8;(520):1–25. doi: 10.3897/zookeys.520.9581 (PMC4591719; doi:10.3897/zookeys.520.9581)
Supplement: XML Treatment for Perinereis nigropunctata [file zookeys.520.9581-treatment9.xml]

<!DOCTYPE tp:taxon-treatment
  PUBLIC "-//TaxonX//DTD Taxonomic Treatment Publishing DTD v0 20100105//EN" "tax-treatment-NSO.dtd">
<tp:taxon-treatment xmlns:tp="http://www.plazi.org/taxpub"><tp:treatment-meta><kwd-group><label>Taxon classification</label><kwd><named-content content-type="kingdom">Animalia</named-content></kwd><kwd><named-content content-type="order">Phyllodocida</named-content></kwd><kwd><named-content content-type="family">Nereididae</named-content></kwd></kwd-group><mixed-citation publication-type="journal"><person-group><name><surname>Pamungkas</surname><given-names>Joko</given-names></name><name><surname>Glasby</surname><given-names>Christopher J.</given-names></name></person-group><article-title>Taxonomy of reproductive <tp:taxon-name><tp:taxon-name-part taxon-name-part-type="family">Nereididae</tp:taxon-name-part></tp:taxon-name> (<tp:taxon-name><tp:taxon-name-part taxon-name-part-type="phylum">Annelida</tp:taxon-name-part></tp:taxon-name>) in multispecies swarms at Ambon Island, Indonesia</article-title><source>Zookeys</source><day>8</day><month>9</month><year>2015</year><volume>2015</volume><issue>520</issue><fpage>1</fpage><lpage>25</lpage><pub-id pub-id-type="doi">10.3897/zookeys.520.9581</pub-id></mixed-citation></tp:treatment-meta><tp:nomenclature><tp:taxon-name>
                                <tp:taxon-name-part taxon-name-part-type="genus">Perinereis</tp:taxon-name-part>
                                <tp:taxon-name-part taxon-name-part-type="species">nigropunctata</tp:taxon-name-part>
                            </tp:taxon-name><tp:taxon-authority>(Horst, 1889)</tp:taxon-authority><xref ref-type="fig" rid="F6">Fig. 6C, D</xref><tp:nomenclature-citation-list><tp:nomenclature-citation><tp:taxon-name><tp:taxon-name-part taxon-name-part-type="genus">Nereis</tp:taxon-name-part> <tp:taxon-name-part taxon-name-part-type="species">nigropunctata</tp:taxon-name-part></tp:taxon-name><comment> Horst, 1889: 171, pl. 8, figs 1–3.</comment></tp:nomenclature-citation><tp:nomenclature-citation><tp:taxon-name><tp:taxon-name-part taxon-name-part-type="genus">Perinereis</tp:taxon-name-part> <tp:taxon-name-part taxon-name-part-type="species">cultrifera</tp:taxon-name-part></tp:taxon-name><comment>. – <xref ref-type="bibr" rid="B24">Martens et al. 1995</xref>: 15–16. Not Grube.</comment></tp:nomenclature-citation><tp:nomenclature-citation><tp:taxon-name><tp:taxon-name-part taxon-name-part-type="genus">Perinereis</tp:taxon-name-part> <tp:taxon-name-part taxon-name-part-type="species">nigropunctata</tp:taxon-name-part></tp:taxon-name><comment>. – <xref ref-type="bibr" rid="B21">Hutchings et al. 1991</xref>: 256–257, fig. 10a–e.</comment></tp:nomenclature-citation></tp:nomenclature-citation-list></tp:nomenclature><tp:treatment-sec sec-type="Type locality"><title>Type locality.</title><p>Malaysia.</p></tp:treatment-sec><tp:treatment-sec sec-type="material"><title>Material examined.</title><p>7 males (<abbrev xmlns:xlink="http://www.w3.org/1999/xlink" content-type="institution" xlink:title="Reference Collection LIPI Ambon" xlink:type="simple">RCLA</abbrev>.Ann.008), 9 females (<abbrev xmlns:xlink="http://www.w3.org/1999/xlink" content-type="institution" xlink:title="Reference Collection LIPI Ambon" xlink:type="simple">RCLA</abbrev>.Ann.009), Suli, Ambon Island, Indonesia, <named-content xmlns:xlink="http://www.w3.org/1999/xlink" content-type="dwc:verbatimCoordinates" xlink:type="simple">3°37'38.2"S, 128°18'25.0"E</named-content>, coll. R. Alik, 18 March 2014; 19 males (<abbrev xmlns:xlink="http://www.w3.org/1999/xlink" content-type="institution" xlink:title="Reference Collection LIPI Ambon" xlink:type="simple">RCLA</abbrev>.Ann.010), 17 females (<abbrev xmlns:xlink="http://www.w3.org/1999/xlink" content-type="institution" xlink:title="Reference Collection LIPI Ambon" xlink:type="simple">RCLA</abbrev>.Ann.011), Suli, Ambon Island, Indonesia, <named-content xmlns:xlink="http://www.w3.org/1999/xlink" content-type="dwc:verbatimCoordinates" xlink:type="simple">3°37'38.2"S, 128°18'25.0"E</named-content>, coll. R. Alik, 19 March 2014; 18 males (<abbrev xmlns:xlink="http://www.w3.org/1999/xlink" content-type="institution" xlink:title="Reference Collection LIPI Ambon" xlink:type="simple">RCLA</abbrev>.Ann.012), 32 females (<abbrev xmlns:xlink="http://www.w3.org/1999/xlink" content-type="institution" xlink:title="Reference Collection LIPI Ambon" xlink:type="simple">RCLA</abbrev>.Ann.013), Hutumuri, Ambon Island, Indonesia, <named-content xmlns:xlink="http://www.w3.org/1999/xlink" content-type="dwc:verbatimCoordinates" xlink:type="simple">3°41'27.5"S, 128°17'56.3"E</named-content>, coll. E. Moniharapon, 19 March 2014; 1 male (<abbrev xmlns:xlink="http://www.w3.org/1999/xlink" content-type="institution" xlink:title="Reference Collection LIPI Ambon" xlink:type="simple">RCLA</abbrev>.Ann.014), 4 females (<abbrev xmlns:xlink="http://www.w3.org/1999/xlink" content-type="institution" xlink:title="Reference Collection LIPI Ambon" xlink:type="simple">RCLA</abbrev>.Ann.015), Mahia, Ambon Island, Indonesia, <named-content xmlns:xlink="http://www.w3.org/1999/xlink" content-type="dwc:verbatimCoordinates" xlink:type="simple">3°44'42.6"S, 128°11'24.6"E</named-content>, coll. A.S. Leatemia, 18 March 2014; 1 male (<abbrev xmlns:xlink="http://www.w3.org/1999/xlink" content-type="institution" xlink:title="Reference Collection LIPI Ambon" xlink:type="simple">RCLA</abbrev>.Ann.016), 1 female (<abbrev xmlns:xlink="http://www.w3.org/1999/xlink" content-type="institution" xlink:title="Reference Collection LIPI Ambon" xlink:type="simple">RCLA</abbrev>.Ann.017), Mahia, Ambon Island, Indonesia, <named-content xmlns:xlink="http://www.w3.org/1999/xlink" content-type="dwc:verbatimCoordinates" xlink:type="simple">3°44'42.6"S, 128°11'24.6"E</named-content>, coll. A.S. Leatemia, 19 March 2014; 1 male (<abbrev xmlns:xlink="http://www.w3.org/1999/xlink" content-type="institution" xlink:title="Reference Collection LIPI Ambon" xlink:type="simple">RCLA</abbrev>.Ann.018), 4 females (<abbrev xmlns:xlink="http://www.w3.org/1999/xlink" content-type="institution" xlink:title="Reference Collection LIPI Ambon" xlink:type="simple">RCLA</abbrev>.Ann.019), Alang, Ambon Island, Indonesia, <named-content xmlns:xlink="http://www.w3.org/1999/xlink" content-type="dwc:verbatimCoordinates" xlink:type="simple">3°46'18.2"S, 128°00'24.6"E</named-content>, coll. J. Pamungkas, 19 March 2014; 5 males (<abbrev xmlns:xlink="http://www.w3.org/1999/xlink" content-type="institution" xlink:title="Museum Zoologicum Bogoriense" xlink:type="simple">MZB</abbrev>.Pol.00165), 3 females (<abbrev xmlns:xlink="http://www.w3.org/1999/xlink" content-type="institution" xlink:title="Museum Zoologicum Bogoriense" xlink:type="simple">MZB</abbrev>.Pol.00166), Suli, Ambon Island, Indonesia, <named-content xmlns:xlink="http://www.w3.org/1999/xlink" content-type="dwc:verbatimCoordinates" xlink:type="simple">3°37'38.2"S, 128°18'25.0"E</named-content>, coll. R. Alik, 19 March 2014; 1 ex.(<abbrev xmlns:xlink="http://www.w3.org/1999/xlink" content-type="institution" xlink:title="Northern Territory, formerly Northern Territory Museum" xlink:type="simple">NTM</abbrev> W23793), 1 female (<abbrev xmlns:xlink="http://www.w3.org/1999/xlink" content-type="institution" xlink:title="Northern Territory, formerly Northern Territory Museum" xlink:type="simple">NTM</abbrev> W23798), Alang, Ambon Island, Indonesia, <named-content xmlns:xlink="http://www.w3.org/1999/xlink" content-type="dwc:verbatimCoordinates" xlink:type="simple">3°46'18.2"S, 128°00'24.6"E</named-content>, coll. J. Pamungkas, 14 March 2009; 3 females (<abbrev xmlns:xlink="http://www.w3.org/1999/xlink" content-type="institution" xlink:title="Northern Territory, formerly Northern Territory Museum" xlink:type="simple">NTM</abbrev> W23801), Airlouw, Ambon Island, Indonesia, <named-content xmlns:xlink="http://www.w3.org/1999/xlink" content-type="dwc:verbatimCoordinates" xlink:type="simple">3°46'32.5"S, 128°07'53.5 E</named-content>”, coll. F. E. de Soysa, 14 March 2009; 5 ex. be (specimen extracted from a jar of many hundred worms in the collection of Naturalis, Leiden) (<abbrev xmlns:xlink="http://www.w3.org/1999/xlink" content-type="institution" xlink:title="Rijksmuseum van Natuurlijke Historie" xlink:type="simple">RMNH</abbrev> unreg.), Ambon Island, Indonesia, coll. D.S. Hoedt, 1866.</p></tp:treatment-sec><tp:treatment-sec sec-type="Size range"><title>Size range.</title><p>Male: length (10–20 mm), maximum width (2.0–3.0 mm). Female: length (11–23 mm), maximum width (2.0–4.0 mm).</p></tp:treatment-sec><tp:treatment-sec sec-type="Diagnosis"><title>Diagnosis.</title><p><italic><tp:taxon-name><tp:taxon-name-part taxon-name-part-type="genus">Perinereis</tp:taxon-name-part></tp:taxon-name></italic> species having brown, streaky pigmentation on dorsal surface (Fig. <xref ref-type="fig" rid="F4">4C, D</xref>). Paragnaths conical arranged as follows: Areas I: 7–9; II: 15–21; III: 22–35 (including lateral groups); IV: 24–36; V: 3; VI: 1 bar (rarely 2 on one side); VII–VIII: 32–43. Male and female epitokes with similar body pigmentation and natatory region extending to pygidium, but differ in number of pre-natatory chaetigers and number modified dorsal and ventral cirri. Male has pre-natatory region comprising 14 chaetigers; basally swollen dorsal cirri on chaetigers 1 to 7; basally swollen ventral cirri on chaetigers 1 to 5. Female has pre-natatory region comprising 17 chaetigers; basally swollen dorsal cirri on chaetigers 1 to 5; basally swollen ventral cirri on chaetigers 1 to 5. Also male has pygidial rosette and scalloped dorsal cirri, lacking in female.</p></tp:treatment-sec><tp:treatment-sec sec-type="Remarks"><title>Remarks.</title><p>The specimens examined in this study agree well the description of <xref ref-type="bibr" rid="B21">Hutchings et al. (1991)</xref> of this species. This is the smaller of the two wawo <italic><tp:taxon-name><tp:taxon-name-part taxon-name-part-type="genus">Perinereis</tp:taxon-name-part></tp:taxon-name></italic>.</p></tp:treatment-sec><tp:treatment-sec sec-type="Distribution"><title>Distribution.</title><p>Indo-west Pacific (widespread).</p></tp:treatment-sec><tp:treatment-sec><!--Section generated to contain objects referenced in tp:taxon-treatment.--><fig id="F6" position="float" orientation="portrait"><label>Figure 6.</label><caption><p>Nereidid epitokes, preserved specimens, dorsal view. <bold>A</bold> <italic><tp:taxon-name><tp:taxon-name-part taxon-name-part-type="genus">Perinereis</tp:taxon-name-part> <tp:taxon-name-part taxon-name-part-type="species">helleri</tp:taxon-name-part></tp:taxon-name></italic>, male, inset shows close up of modified parapodia of natatory region <bold>B</bold> <italic><tp:taxon-name><tp:taxon-name-part taxon-name-part-type="genus">Perinereis</tp:taxon-name-part> <tp:taxon-name-part taxon-name-part-type="species">helleri</tp:taxon-name-part></tp:taxon-name></italic>, female <bold>C</bold> <italic><tp:taxon-name><tp:taxon-name-part taxon-name-part-type="genus">Perinereis</tp:taxon-name-part> <tp:taxon-name-part taxon-name-part-type="species">nigropunctata</tp:taxon-name-part></tp:taxon-name></italic>, male <bold>D</bold> <italic><tp:taxon-name><tp:taxon-name-part taxon-name-part-type="genus">Perinereis</tp:taxon-name-part> <tp:taxon-name-part taxon-name-part-type="species">nigropunctata</tp:taxon-name-part></tp:taxon-name></italic>, female. mdc = modified dorsal cirri; sdc = scalloped dorsal cirri; pr = pygidial rosette. Scales bars: 2 mm (<bold>A, B</bold>), 3 mm (<bold>C, D</bold>).</p></caption><graphic xmlns:xlink="http://www.w3.org/1999/xlink" xlink:href="zookeys-520-001-g006.jpg" position="float" orientation="portrait" xlink:type="simple" id="oo_56091.jpg"/></fig><fig id="F4" position="float" orientation="portrait"><label>Figure 4.</label><caption><p>Nereidid epitokes, preserved specimens, dorsal view. <bold>A</bold> <italic><tp:taxon-name><tp:taxon-name-part taxon-name-part-type="genus">Neanthes</tp:taxon-name-part> <tp:taxon-name-part taxon-name-part-type="species">unifasciata</tp:taxon-name-part></tp:taxon-name></italic>, male <bold>B</bold> <italic><tp:taxon-name><tp:taxon-name-part taxon-name-part-type="genus">Neanthes</tp:taxon-name-part> <tp:taxon-name-part taxon-name-part-type="species">unifasciata</tp:taxon-name-part></tp:taxon-name></italic>, female <bold>C</bold> <italic><tp:taxon-name><tp:taxon-name-part taxon-name-part-type="genus">Neanthes</tp:taxon-name-part></tp:taxon-name></italic> sp. cf. <italic><tp:taxon-name><tp:taxon-name-part taxon-name-part-type="genus">Neanthes</tp:taxon-name-part> <tp:taxon-name-part taxon-name-part-type="species">gisserana</tp:taxon-name-part></tp:taxon-name></italic> male, inset showing close up of pygidial rosette <bold>D</bold> <italic><tp:taxon-name><tp:taxon-name-part taxon-name-part-type="genus">Neanthes</tp:taxon-name-part></tp:taxon-name></italic> sp. cf. <italic><tp:taxon-name><tp:taxon-name-part taxon-name-part-type="genus">Neanthes</tp:taxon-name-part> <tp:taxon-name-part taxon-name-part-type="species">gisserana</tp:taxon-name-part></tp:taxon-name></italic> female. mdc = modified dorsal cirri. Scales bars: 2 mm (<bold>A, B</bold>), 3 mm (<bold>C</bold>), 4 mm (<bold>D</bold>).</p></caption><graphic xmlns:xlink="http://www.w3.org/1999/xlink" xlink:href="zookeys-520-001-g004.jpg" position="float" orientation="portrait" xlink:type="simple" id="oo_56089.jpg"/></fig></tp:treatment-sec><ref-list><ref id="B24"><mixed-citation xmlns:xlink="http://www.w3.org/1999/xlink" xlink:type="simple"><person-group><name name-style="western"><surname>Martens</surname><given-names>JM</given-names></name><name name-style="western"><surname>Heuer</surname><given-names>U</given-names></name><name name-style="western"><surname>Hartmann-Schrӧder</surname><given-names>G</given-names></name></person-group> (<year>1995</year>) <article-title>Mas-senschwӓrmen des Südsee-Palolowurms (<italic><tp:taxon-name><tp:taxon-name-part taxon-name-part-type="genus">Palola</tp:taxon-name-part> <tp:taxon-name-part taxon-name-part-type="species">viridis</tp:taxon-name-part></tp:taxon-name></italic> Gray) und weiterer Polychaeten wie <italic><tp:taxon-name><tp:taxon-name-part taxon-name-part-type="genus">Lysidice</tp:taxon-name-part> <tp:taxon-name-part taxon-name-part-type="species">oele</tp:taxon-name-part></tp:taxon-name></italic> Horst and <italic><tp:taxon-name><tp:taxon-name-part taxon-name-part-type="genus">Lumbrineris</tp:taxon-name-part> <tp:taxon-name-part taxon-name-part-type="species">natans</tp:taxon-name-part></tp:taxon-name></italic> n. sp. auf Ambon (Molukken; Indonesien).</article-title> <source>Mitteilungen aus dem Zoologischen Institut und Zoologische Museum der Universität Hamburg</source> <volume>92</volume>: <fpage>7</fpage>–<lpage>34</lpage>. </mixed-citation></ref><ref id="B21"><mixed-citation xmlns:xlink="http://www.w3.org/1999/xlink" xlink:type="simple"><person-group><name name-style="western"><surname>Hutchings</surname><given-names>PA</given-names></name><name name-style="western"><surname>Reid</surname><given-names>A</given-names></name><name name-style="western"><surname>Wilson</surname><given-names>R</given-names></name></person-group> (<year>1991</year>) <article-title><italic><tp:taxon-name><tp:taxon-name-part taxon-name-part-type="genus">Perinereis</tp:taxon-name-part></tp:taxon-name></italic> (<tp:taxon-name><tp:taxon-name-part taxon-name-part-type="class">Polychaeta</tp:taxon-name-part></tp:taxon-name>, <tp:taxon-name><tp:taxon-name-part taxon-name-part-type="family">Nereididae</tp:taxon-name-part></tp:taxon-name>) from Australia, with redescriptions of six additional species.</article-title> <source>Records of the Australian Museum</source> <volume>43</volume>: <fpage>241</fpage>–<lpage>274</lpage>. </mixed-citation></ref></ref-list></tp:taxon-treatment>
