# Supplementary material for: Taxonomy of reproductive Nereididae (Annelida) in multispecies swarms at Ambon Island, Indonesia
Source: Zookeys. 2015 Sep 8;(520):1–25. doi: 10.3897/zookeys.520.9581 (PMC4591719; doi:10.3897/zookeys.520.9581)
Supplement: XML Treatment for Solomononereis merauensis [file zookeys.520.9581-treatment10.xml]

<!DOCTYPE tp:taxon-treatment
  PUBLIC "-//TaxonX//DTD Taxonomic Treatment Publishing DTD v0 20100105//EN" "tax-treatment-NSO.dtd">
<tp:taxon-treatment xmlns:tp="http://www.plazi.org/taxpub"><tp:treatment-meta><kwd-group><label>Taxon classification</label><kwd><named-content content-type="kingdom">Animalia</named-content></kwd><kwd><named-content content-type="order">Phyllodocida</named-content></kwd><kwd><named-content content-type="family">Nereididae</named-content></kwd></kwd-group><mixed-citation publication-type="journal"><person-group><name><surname>Pamungkas</surname><given-names>Joko</given-names></name><name><surname>Glasby</surname><given-names>Christopher J.</given-names></name></person-group><article-title>Taxonomy of reproductive <tp:taxon-name><tp:taxon-name-part taxon-name-part-type="family">Nereididae</tp:taxon-name-part></tp:taxon-name> (<tp:taxon-name><tp:taxon-name-part taxon-name-part-type="phylum">Annelida</tp:taxon-name-part></tp:taxon-name>) in multispecies swarms at Ambon Island, Indonesia</article-title><source>Zookeys</source><day>8</day><month>9</month><year>2015</year><volume>2015</volume><issue>520</issue><fpage>1</fpage><lpage>25</lpage><pub-id pub-id-type="doi">10.3897/zookeys.520.9581</pub-id></mixed-citation></tp:treatment-meta><tp:nomenclature><tp:taxon-name>
                                <tp:taxon-name-part taxon-name-part-type="genus">Solomononereis</tp:taxon-name-part>
                                <tp:taxon-name-part taxon-name-part-type="species">merauensis</tp:taxon-name-part>
                            </tp:taxon-name><tp:taxon-authority>Gibbs, 1971</tp:taxon-authority><xref ref-type="fig" rid="F5">Fig. 5D</xref><!--PageBreak--><!--PageBreak--><tp:nomenclature-citation-list><tp:nomenclature-citation><tp:taxon-name><tp:taxon-name-part taxon-name-part-type="genus">Solomononereis</tp:taxon-name-part> <tp:taxon-name-part taxon-name-part-type="species">merauensis</tp:taxon-name-part></tp:taxon-name><comment> Gibbs, 1971: 152–153, fig. 8a–h. – <xref ref-type="bibr" rid="B20">Hutchings and Reid 1991</xref>: 59–60.</comment></tp:nomenclature-citation></tp:nomenclature-citation-list></tp:nomenclature><tp:treatment-sec sec-type="Type locality"><title>Type locality.</title><p>Solomon Islands.</p></tp:treatment-sec><tp:treatment-sec sec-type="material"><title>Material examined.</title><p>1 female (<abbrev xmlns:xlink="http://www.w3.org/1999/xlink" content-type="institution" xlink:title="Museum Zoologicum Bogoriense" xlink:type="simple">MZB</abbrev>.Pol.00176), Suli, Ambon Island, Indonesia, <named-content xmlns:xlink="http://www.w3.org/1999/xlink" content-type="dwc:verbatimCoordinates" xlink:type="simple">3°37'38.2"S, 128°18'25.0"E</named-content>, coll. R. Alik, 19 March 2014; 1 female (<abbrev xmlns:xlink="http://www.w3.org/1999/xlink" content-type="institution" xlink:title="Northern Territory, formerly Northern Territory Museum" xlink:type="simple">NTM</abbrev> W25887), Suli, Ambon Island, Indonesia, <named-content xmlns:xlink="http://www.w3.org/1999/xlink" content-type="dwc:verbatimCoordinates" xlink:type="simple">3°37'38.2"S, 128°18'25.0"E</named-content>, coll. R. Alik, 19 March 2014.</p></tp:treatment-sec><tp:treatment-sec sec-type="Size range"><title>Size range.</title><p>Male: not available. Female: length (20 mm), maximum width (3.0 mm).</p></tp:treatment-sec><tp:treatment-sec sec-type="Diagnosis"><title>Diagnosis.</title><p><italic><tp:taxon-name><tp:taxon-name-part taxon-name-part-type="genus">Solomononereis</tp:taxon-name-part></tp:taxon-name></italic> species lacking body pigmentation (Fig. <xref ref-type="fig" rid="F5">5D</xref>). Paragnaths elongate-conical (i.e., rods), arranged 8 discrete groups as follows: Areas I: 12; II: 11; III: 3 patches with 10 in each; IV: 15–20. Female epitokes with pre-natatory region, natatory region extending to mid body, followed by highly modified tail region bearing short segments and reduced parapodia. Female has pre-natatory region comprising 23–24 chaetigers; dorsal and ventral cirri on anterior chaetigers unmodified. Female eggs are green coloured. Male epitoke unknown.</p></tp:treatment-sec><tp:treatment-sec sec-type="Remarks"><title>Remarks.</title><p>The present specimen fits the type description closely.</p></tp:treatment-sec><tp:treatment-sec sec-type="Distribution"><title>Distribution.</title><p>Indonesia, Northern Australia, Solomon Islands.</p></tp:treatment-sec><tp:treatment-sec><!--Section generated to contain objects referenced in tp:taxon-treatment.--><fig id="F5" position="float" orientation="portrait"><label>Figure 5.</label><caption><p>Nereidid epitokes, preserved specimens, dorsal view. <bold>A</bold> <italic><tp:taxon-name><tp:taxon-name-part taxon-name-part-type="genus">Neanthes</tp:taxon-name-part></tp:taxon-name></italic> sp. cf. <italic><tp:taxon-name><tp:taxon-name-part taxon-name-part-type="genus">Neanthes</tp:taxon-name-part> <tp:taxon-name-part taxon-name-part-type="species">masalacensis</tp:taxon-name-part></tp:taxon-name></italic>, male <bold>B</bold> <italic><tp:taxon-name><tp:taxon-name-part taxon-name-part-type="genus">Neanthes</tp:taxon-name-part></tp:taxon-name></italic> sp. cf. <italic><tp:taxon-name><tp:taxon-name-part taxon-name-part-type="genus">Neanthes</tp:taxon-name-part> <tp:taxon-name-part taxon-name-part-type="species">masalacensis</tp:taxon-name-part></tp:taxon-name></italic>, female <bold>C</bold> <italic><tp:taxon-name><tp:taxon-name-part taxon-name-part-type="genus">Nereis</tp:taxon-name-part></tp:taxon-name> ‘sp_AmbonNTMW19037</italic>'Glasby, male <bold>D</bold> <italic><tp:taxon-name><tp:taxon-name-part taxon-name-part-type="genus">Solomononereis</tp:taxon-name-part> <tp:taxon-name-part taxon-name-part-type="species">merauensis</tp:taxon-name-part></tp:taxon-name></italic>, female. Scales bars: 2 mm (<bold>A, B, D</bold>), 1 mm (<bold>C</bold>).</p></caption><graphic xmlns:xlink="http://www.w3.org/1999/xlink" xlink:href="zookeys-520-001-g005.jpg" position="float" orientation="portrait" xlink:type="simple" id="oo_56090.jpg"/></fig></tp:treatment-sec><ref-list><ref id="B20"><mixed-citation xmlns:xlink="http://www.w3.org/1999/xlink" xlink:type="simple"><person-group><name name-style="western"><surname>Hutchings</surname><given-names>PA</given-names></name><name name-style="western"><surname>Reid</surname><given-names>A</given-names></name></person-group> (<year>1991</year>) <article-title>The <tp:taxon-name><tp:taxon-name-part taxon-name-part-type="family">Nereididae</tp:taxon-name-part></tp:taxon-name> (<tp:taxon-name><tp:taxon-name-part taxon-name-part-type="class">Polychaeta</tp:taxon-name-part></tp:taxon-name>) from Australia - <italic><tp:taxon-name><tp:taxon-name-part taxon-name-part-type="genus">Leonnates</tp:taxon-name-part></tp:taxon-name></italic>, <italic><tp:taxon-name><tp:taxon-name-part taxon-name-part-type="genus">Platynereis</tp:taxon-name-part></tp:taxon-name></italic> and <italic><tp:taxon-name><tp:taxon-name-part taxon-name-part-type="genus">Solomonereis</tp:taxon-name-part></tp:taxon-name></italic>.</article-title> <source>Records of the Australian Museum</source> <volume>43</volume>: <fpage>47</fpage>–<lpage>62</lpage>. </mixed-citation></ref></ref-list></tp:taxon-treatment>
