# Supplementary material for: Taxonomy of reproductive Nereididae (Annelida) in multispecies swarms at Ambon Island, Indonesia
Source: Zookeys. 2015 Sep 8;(520):1–25. doi: 10.3897/zookeys.520.9581 (PMC4591719; doi:10.3897/zookeys.520.9581)
Supplement: XML Treatment for Websterinereis foli [file zookeys.520.9581-treatment11.xml]

<!DOCTYPE tp:taxon-treatment
  PUBLIC "-//TaxonX//DTD Taxonomic Treatment Publishing DTD v0 20100105//EN" "tax-treatment-NSO.dtd">
<tp:taxon-treatment xmlns:tp="http://www.plazi.org/taxpub"><tp:treatment-meta><kwd-group><label>Taxon classification</label><kwd><named-content content-type="kingdom">Animalia</named-content></kwd><kwd><named-content content-type="order">Phyllodocida</named-content></kwd><kwd><named-content content-type="family">Nereididae</named-content></kwd></kwd-group><mixed-citation publication-type="journal"><person-group><name><surname>Pamungkas</surname><given-names>Joko</given-names></name><name><surname>Glasby</surname><given-names>Christopher J.</given-names></name></person-group><article-title>Taxonomy of reproductive <tp:taxon-name><tp:taxon-name-part taxon-name-part-type="family">Nereididae</tp:taxon-name-part></tp:taxon-name> (<tp:taxon-name><tp:taxon-name-part taxon-name-part-type="phylum">Annelida</tp:taxon-name-part></tp:taxon-name>) in multispecies swarms at Ambon Island, Indonesia</article-title><source>Zookeys</source><day>8</day><month>9</month><year>2015</year><volume>2015</volume><issue>520</issue><fpage>1</fpage><lpage>25</lpage><pub-id pub-id-type="doi">10.3897/zookeys.520.9581</pub-id></mixed-citation></tp:treatment-meta><tp:nomenclature><tp:taxon-name>
                                <tp:taxon-name-part taxon-name-part-type="genus">Websterinereis</tp:taxon-name-part>
                                <tp:taxon-name-part taxon-name-part-type="species">foli</tp:taxon-name-part>
                            </tp:taxon-name><tp:taxon-authority>(Fauvel, 1930)</tp:taxon-authority><tp:nomenclature-citation-list><tp:nomenclature-citation><tp:taxon-name><tp:taxon-name-part taxon-name-part-type="genus">Leptonereis</tp:taxon-name-part> <tp:taxon-name-part taxon-name-part-type="species">foli</tp:taxon-name-part></tp:taxon-name><comment> Fauvel, 1930: 520, fig. 3.</comment></tp:nomenclature-citation><tp:nomenclature-citation><tp:taxon-name><tp:taxon-name-part taxon-name-part-type="genus">Websterinereis</tp:taxon-name-part> <tp:taxon-name-part taxon-name-part-type="species">foli</tp:taxon-name-part></tp:taxon-name><comment>. – <xref ref-type="bibr" rid="B29">Pettibone 1971</xref>: 23–25, figs 10, 11.</comment></tp:nomenclature-citation><tp:nomenclature-citation><tp:taxon-name><tp:taxon-name-part taxon-name-part-type="genus">Nicon</tp:taxon-name-part></tp:taxon-name><comment> sp. – <xref ref-type="bibr" rid="B24">Martens et al. 1995</xref>: 17, figs 20–24.</comment></tp:nomenclature-citation></tp:nomenclature-citation-list></tp:nomenclature><tp:treatment-sec sec-type="Type locality"><title>Type locality.</title><p>Ile de Pins, New Caledonia.</p></tp:treatment-sec><tp:treatment-sec sec-type="Remarks"><title>Remarks.</title><p>The specimens reported as <italic><tp:taxon-name><tp:taxon-name-part taxon-name-part-type="genus">Nicon</tp:taxon-name-part></tp:taxon-name></italic> sp. by <xref ref-type="bibr" rid="B24">Martens et al (1995)</xref> are almost certainly <italic><tp:taxon-name><tp:taxon-name-part taxon-name-part-type="genus">Websterinereis</tp:taxon-name-part> <tp:taxon-name-part taxon-name-part-type="species">foli</tp:taxon-name-part></tp:taxon-name></italic>. We reached this conclusion based on a comparison of their figures of parapodia and chaetae with those of <xref ref-type="bibr" rid="B29">Pettibone (1971</xref>: figs 10, 11) and their description of the pigmentation pattern compared to that described for this species by <xref ref-type="bibr" rid="B29">Pettibone (1971</xref>: fig. 10a) and <xref ref-type="bibr" rid="B9">Glasby (2015</xref>: figs 42, 43). <xref ref-type="bibr" rid="B24">Martens et al. (1995)</xref> are likely to have overlooked the pharyngeal (oral ring) papillae in their specimens as they are very small and only observable when the pharynx is fully everted: this explains the incorrect generic assignment.</p></tp:treatment-sec><tp:treatment-sec sec-type="Distribution"><title>Distribution.</title><p>Western Pacific, Indonesia, Lizard Island (Australia).</p></tp:treatment-sec><ref-list><ref id="B29"><mixed-citation xmlns:xlink="http://www.w3.org/1999/xlink" xlink:type="simple"><person-group><name name-style="western"><surname>Pettibone</surname><given-names>MH</given-names></name></person-group> (<year>1971</year>) <article-title>Revision of some species referred to <italic><tp:taxon-name><tp:taxon-name-part taxon-name-part-type="genus">Leptonereis</tp:taxon-name-part></tp:taxon-name></italic>, <italic><tp:taxon-name><tp:taxon-name-part taxon-name-part-type="genus">Nicon</tp:taxon-name-part></tp:taxon-name></italic>, and <italic><tp:taxon-name><tp:taxon-name-part taxon-name-part-type="genus">Laeonereis</tp:taxon-name-part></tp:taxon-name></italic> (<tp:taxon-name><tp:taxon-name-part taxon-name-part-type="class">Polychaeta</tp:taxon-name-part></tp:taxon-name>: <tp:taxon-name><tp:taxon-name-part taxon-name-part-type="family">Nereididae</tp:taxon-name-part></tp:taxon-name>).</article-title> <source>Smithsonian Contributions to Zoology</source> <volume>104</volume>: <fpage>1</fpage>–<lpage>53</lpage>. </mixed-citation></ref><ref id="B24"><mixed-citation xmlns:xlink="http://www.w3.org/1999/xlink" xlink:type="simple"><person-group><name name-style="western"><surname>Martens</surname><given-names>JM</given-names></name><name name-style="western"><surname>Heuer</surname><given-names>U</given-names></name><name name-style="western"><surname>Hartmann-Schrӧder</surname><given-names>G</given-names></name></person-group> (<year>1995</year>) <article-title>Mas-senschwӓrmen des Südsee-Palolowurms (<italic><tp:taxon-name><tp:taxon-name-part taxon-name-part-type="genus">Palola</tp:taxon-name-part> <tp:taxon-name-part taxon-name-part-type="species">viridis</tp:taxon-name-part></tp:taxon-name></italic> Gray) und weiterer Polychaeten wie <italic><tp:taxon-name><tp:taxon-name-part taxon-name-part-type="genus">Lysidice</tp:taxon-name-part> <tp:taxon-name-part taxon-name-part-type="species">oele</tp:taxon-name-part></tp:taxon-name></italic> Horst and <italic><tp:taxon-name><tp:taxon-name-part taxon-name-part-type="genus">Lumbrineris</tp:taxon-name-part> <tp:taxon-name-part taxon-name-part-type="species">natans</tp:taxon-name-part></tp:taxon-name></italic> n. sp. auf Ambon (Molukken; Indonesien).</article-title> <source>Mitteilungen aus dem Zoologischen Institut und Zoologische Museum der Universität Hamburg</source> <volume>92</volume>: <fpage>7</fpage>–<lpage>34</lpage>. </mixed-citation></ref><ref id="B9"><mixed-citation xmlns:xlink="http://www.w3.org/1999/xlink" xlink:type="simple"><person-group><name name-style="western"><surname>Glasby</surname><given-names>CJ</given-names></name></person-group> (<year>2015</year>) <article-title><tp:taxon-name><tp:taxon-name-part taxon-name-part-type="family">Nereididae</tp:taxon-name-part></tp:taxon-name> (<tp:taxon-name><tp:taxon-name-part taxon-name-part-type="phylum">Annelida</tp:taxon-name-part></tp:taxon-name>: <tp:taxon-name><tp:taxon-name-part taxon-name-part-type="order">Phyllodocida</tp:taxon-name-part></tp:taxon-name>) from Lizard Island, northern Great Barrier Reef, Australia.</article-title> <source>Zootaxa</source>. <comment>[in press]</comment> </mixed-citation></ref></ref-list></tp:taxon-treatment>
